# Supplementary material for: 1-Phenyl-2-(1H-1,2,4-triazol-1-yl)ethanone
Source: Acta Crystallogr Sect E Struct Rep Online. 2008 Jul 26;64(Pt 8):o1604. doi: 10.1107/S1600536808023258 (PMC2962216; doi:10.1107/S1600536808023258)
Supplement: Supplementary file 2 [file e-64-o1604-Isup2.hkl]

#
# h,k,l, Fo-squared, sigma(Fo-squared), Fc and phi(calc)
#
data_I
_shelx_title ' 2008sjc0015 in Pbca'
_shelx_refln_list_code          6
_shelx_F_calc_maximum      265.82
_exptl_crystal_F_000       784.00
_reflns_d_resolution_high  0.7701
 
loop_
 _symmetry_equiv_pos_as_xyz
 'x, y, z'
 '-x+1/2, -y, z+1/2'
 '-x, y+1/2, -z+1/2'
 'x+1/2, -y+1/2, -z'
 '-x, -y, -z'
 'x-1/2, y, -z-1/2'
 'x, -y-1/2, z-1/2'
 '-x-1/2, y-1/2, z'
 
_cell_length_a     9.3129
_cell_length_b     8.1166
_cell_length_c    24.0475
_cell_angle_alpha  90.000
_cell_angle_beta   90.000
_cell_angle_gamma  90.000
 
loop_
 _refln_index_h
 _refln_index_k
 _refln_index_l
 _refln_F_squared_meas
 _refln_F_squared_sigma
 _refln_F_calc
 _refln_phase_calc
2 0 0 70.08 2.91 10.14 0.0
4 0 0 281.16 11.72 17.11 0.0
6 0 0 85.17 4.82 9.99 180.0
8 0 0 45.83 7.47 5.81 0.0
10 0 0 905.35 73.28 27.89 180.0
12 0 0 428.99 32.99 19.32 0.0
2 1 0 11562.07 1421.09 265.82 180.0
4 1 0 2574.77 48.97 50.42 180.0
6 1 0 4.83 1.34 2.24 180.0
8 1 0 1523.57 52.02 37.87 180.0
10 1 0 213.92 10.40 13.11 0.0
12 1 0 0.00 2.59 0.73 0.0
2 2 0 11167.95 1104.38 136.54 180.0
4 2 0 1652.83 42.09 40.46 0.0
6 2 0 479.84 14.87 21.92 180.0
8 2 0 158.44 7.86 12.15 0.0
10 2 0 2.52 2.59 1.86 0.0
2 3 0 1480.94 39.22 37.82 0.0
4 3 0 354.28 7.97 17.37 0.0
6 3 0 311.27 11.83 17.53 0.0
8 3 0 13.00 2.79 4.73 180.0
10 3 0 1.00 2.70 1.14 0.0
0 4 0 3467.55 130.93 54.81 180.0
2 4 0 11076.28 308.47 90.84 0.0
4 4 0 7.90 1.45 2.77 0.0
6 4 0 49.00 3.31 7.24 0.0
8 4 0 174.09 11.46 12.78 180.0
10 4 0 300.55 24.55 16.27 0.0
2 5 0 1704.25 53.28 39.24 0.0
4 5 0 1140.84 41.52 32.90 180.0
6 5 0 970.86 37.30 30.12 180.0
8 5 0 339.98 22.10 17.32 0.0
10 5 0 77.72 22.46 9.11 180.0
0 6 0 356.06 15.07 19.73 180.0
2 6 0 179.18 6.64 13.36 180.0
4 6 0 5519.15 230.75 67.69 180.0
6 6 0 1407.41 79.39 35.73 0.0
8 6 0 58.04 5.03 8.17 180.0
2 7 0 187.43 8.97 13.02 180.0
4 7 0 1824.49 75.45 41.86 0.0
6 7 0 416.06 23.63 20.61 0.0
8 7 0 0.00 6.27 0.84 0.0
0 8 0 687.03 33.56 24.05 0.0
2 8 0 935.93 40.43 29.42 0.0
4 8 0 460.15 27.13 20.66 0.0
6 8 0 133.13 10.87 10.22 180.0
2 9 0 121.59 15.04 13.60 180.0
4 9 0 665.31 48.20 22.15 180.0
6 9 0 34.33 6.00 7.08 180.0
0 10 0 277.47 23.45 14.70 180.0
2 10 0 723.34 50.79 24.39 180.0
1 1 1 886.71 20.40 30.92 180.0
2 1 1 1490.36 28.02 38.41 180.0
3 1 1 1524.74 25.01 39.46 180.0
4 1 1 690.26 10.15 26.67 0.0
5 1 1 241.60 4.81 16.34 0.0
6 1 1 160.35 3.58 13.57 0.0
7 1 1 25.09 1.67 5.04 180.0
8 1 1 24.30 1.44 5.14 180.0
9 1 1 71.84 3.81 8.58 0.0
10 1 1 5.24 1.88 2.12 180.0
11 1 1 39.35 3.26 5.73 180.0
12 1 1 8.34 3.29 3.05 0.0
0 2 1 2693.76 316.03 142.56 180.0
1 2 1 12627.06 233.06 92.81 0.0
2 2 1 13352.30 291.11 96.31 0.0
3 2 1 473.82 7.93 22.14 180.0
4 2 1 16.74 1.04 3.55 0.0
5 2 1 3029.01 58.19 52.97 0.0
6 2 1 70.20 2.33 8.29 180.0
7 2 1 85.76 3.14 9.10 180.0
8 2 1 462.75 15.98 21.37 180.0
9 2 1 34.83 3.09 5.98 0.0
10 2 1 174.33 8.29 12.41 0.0
11 2 1 0.00 1.94 0.35 0.0
1 3 1 1299.19 24.70 36.03 0.0
2 3 1 4487.97 81.98 61.65 0.0
3 3 1 184.28 4.27 14.15 0.0
4 3 1 1033.07 14.63 31.66 180.0
5 3 1 30.27 1.23 5.42 180.0
6 3 1 349.46 9.42 19.34 180.0
7 3 1 2.90 1.03 1.97 0.0
8 3 1 326.29 11.47 18.21 0.0
9 3 1 22.40 3.40 4.87 180.0
10 3 1 0.00 2.04 0.20 180.0
11 3 1 34.71 3.95 6.21 0.0
0 4 1 370.58 9.85 17.82 0.0
1 4 1 171.11 3.44 13.34 0.0
2 4 1 498.39 8.31 22.99 0.0
3 4 1 681.30 13.31 25.75 180.0
4 4 1 1431.48 28.88 36.89 180.0
5 4 1 255.22 6.29 16.85 0.0
6 4 1 1392.17 30.33 35.99 0.0
7 4 1 66.11 2.40 8.19 180.0
8 4 1 0.30 1.67 1.01 180.0
9 4 1 35.48 2.10 6.28 0.0
10 4 1 4.87 2.59 2.75 180.0
11 4 1 9.54 4.41 2.70 180.0
1 5 1 0.00 1.04 0.43 0.0
2 5 1 460.88 9.90 21.16 180.0
3 5 1 379.68 10.04 19.81 0.0
4 5 1 2.05 1.14 0.65 0.0
5 5 1 74.84 2.98 8.87 180.0
6 5 1 0.00 1.21 0.07 0.0
7 5 1 0.00 1.13 0.50 180.0
8 5 1 220.00 10.12 14.68 180.0
9 5 1 80.45 5.10 8.11 180.0
10 5 1 5.53 3.85 0.15 180.0
0 6 1 75.22 3.14 8.63 180.0
1 6 1 291.44 7.59 17.03 180.0
2 6 1 321.45 7.96 16.99 180.0
3 6 1 24.81 1.59 4.91 0.0
4 6 1 22.44 2.66 4.49 180.0
5 6 1 585.09 18.49 24.03 180.0
6 6 1 156.95 6.47 12.95 180.0
7 6 1 2.70 1.31 1.30 0.0
8 6 1 4.36 1.74 2.73 0.0
9 6 1 0.00 2.80 0.13 180.0
1 7 1 93.69 3.25 9.56 180.0
2 7 1 14.04 1.74 3.66 180.0
3 7 1 15.39 1.72 2.96 180.0
4 7 1 26.63 2.62 5.36 0.0
5 7 1 31.75 4.01 4.85 0.0
6 7 1 184.73 9.02 13.13 0.0
7 7 1 37.45 5.01 6.07 0.0
8 7 1 3.88 2.81 0.76 180.0
9 7 1 20.04 6.23 4.18 0.0
0 8 1 83.69 4.99 9.10 0.0
1 8 1 14.25 1.35 4.02 180.0
2 8 1 8.67 1.15 3.24 180.0
3 8 1 392.42 13.35 18.52 0.0
4 8 1 749.90 26.92 26.14 0.0
5 8 1 124.37 6.88 11.05 180.0
6 8 1 115.63 7.10 9.97 180.0
7 8 1 49.39 4.59 6.79 0.0
1 9 1 43.45 4.40 6.48 0.0
2 9 1 76.74 4.84 8.55 0.0
3 9 1 316.37 15.05 16.81 180.0
4 9 1 53.92 4.41 7.25 180.0
5 9 1 0.00 2.54 1.44 180.0
6 9 1 15.48 3.70 4.87 180.0
0 10 1 45.80 7.71 6.65 0.0
1 10 1 106.57 6.61 10.36 180.0
2 10 1 133.19 7.29 10.82 180.0
3 10 1 15.14 4.87 3.63 180.0
2 0 2 16.52 0.87 4.64 0.0
3 0 2 17397.46 493.95 108.85 180.0
4 0 2 271.19 7.59 16.15 180.0
5 0 2 668.10 18.24 26.48 0.0
6 0 2 53.70 2.81 7.18 180.0
7 0 2 69.34 3.34 7.87 180.0
8 0 2 1220.92 52.82 33.77 180.0
9 0 2 660.55 37.74 25.16 0.0
10 0 2 289.56 15.72 16.40 180.0
11 0 2 15.83 4.28 4.12 0.0
12 0 2 15.66 4.18 3.70 0.0
1 1 2 20.16 0.70 4.86 0.0
2 1 2 4637.54 88.11 64.83 180.0
3 1 2 2559.73 37.46 49.44 0.0
4 1 2 1088.54 17.92 33.31 180.0
5 1 2 984.81 17.03 31.41 0.0
6 1 2 5.14 1.01 2.92 180.0
7 1 2 430.21 11.10 20.73 0.0
8 1 2 278.30 7.81 16.74 180.0
9 1 2 7.14 1.70 3.09 0.0
10 1 2 792.87 33.13 26.04 0.0
11 1 2 10.54 2.21 3.64 180.0
12 1 2 19.76 3.08 4.15 0.0
0 2 2 3636.64 96.02 57.67 180.0
1 2 2 1484.63 25.95 38.88 0.0
2 2 2 80.53 1.92 8.85 0.0
3 2 2 96.38 2.13 8.66 180.0
4 2 2 560.46 10.08 23.25 0.0
5 2 2 3.01 0.87 1.58 180.0
6 2 2 529.12 13.75 22.35 0.0
7 2 2 540.08 16.53 23.45 180.0
8 2 2 424.34 14.05 20.80 0.0
9 2 2 159.52 8.78 12.44 180.0
10 2 2 89.60 5.06 9.24 0.0
11 2 2 98.65 5.82 9.46 180.0
1 3 2 4573.27 83.81 62.27 180.0
2 3 2 1717.63 31.27 40.11 0.0
3 3 2 1485.80 27.25 38.24 180.0
4 3 2 37.37 1.84 6.21 0.0
5 3 2 753.78 14.44 28.49 180.0
6 3 2 123.18 3.59 11.19 0.0
7 3 2 58.91 2.37 7.20 180.0
8 3 2 1004.74 30.83 30.56 180.0
9 3 2 0.37 1.20 1.13 0.0
10 3 2 1.48 2.49 1.06 180.0
11 3 2 55.29 4.77 7.57 0.0
0 4 2 127.37 3.29 12.05 180.0
1 4 2 514.86 10.04 22.99 180.0
2 4 2 123.30 2.56 12.03 0.0
3 4 2 2263.13 44.45 45.21 0.0
4 4 2 1110.35 22.71 32.22 180.0
5 4 2 34.11 1.85 5.73 0.0
6 4 2 1345.95 31.29 34.83 180.0
7 4 2 847.19 20.28 28.59 0.0
8 4 2 59.76 2.55 7.48 180.0
9 4 2 56.57 2.89 7.39 0.0
10 4 2 6.10 2.32 2.78 0.0
11 4 2 48.47 5.64 7.37 0.0
1 5 2 1353.13 27.07 35.13 0.0
2 5 2 288.76 6.06 16.88 180.0
3 5 2 920.84 21.65 29.47 0.0
4 5 2 712.07 17.68 26.37 180.0
5 5 2 152.38 5.08 12.68 0.0
6 5 2 22.34 1.99 4.77 0.0
7 5 2 0.10 1.17 0.01 0.0
8 5 2 596.91 24.61 23.21 0.0
9 5 2 5.50 3.05 1.61 0.0
10 5 2 18.08 3.53 2.97 0.0
0 6 2 30.29 2.13 5.77 180.0
1 6 2 364.86 9.76 18.70 180.0
2 6 2 273.77 6.49 16.68 180.0
3 6 2 86.97 3.42 9.65 0.0
4 6 2 259.16 7.97 16.35 0.0
5 6 2 831.49 25.80 28.53 180.0
6 6 2 862.81 33.11 28.05 0.0
7 6 2 10.59 1.41 3.88 0.0
8 6 2 57.82 4.28 7.60 0.0
9 6 2 103.60 7.39 9.31 180.0
1 7 2 28.47 1.53 4.97 180.0
2 7 2 84.35 2.87 9.05 0.0
3 7 2 259.82 9.92 16.06 180.0
4 7 2 1032.47 36.94 32.15 0.0
5 7 2 11.08 1.68 3.52 180.0
6 7 2 18.13 2.93 4.72 180.0
7 7 2 0.21 2.36 0.37 180.0
8 7 2 0.00 2.60 1.94 180.0
9 7 2 2.76 6.63 3.57 180.0
0 8 2 457.17 19.33 21.15 0.0
1 8 2 15.30 2.29 4.00 180.0
2 8 2 8.33 1.27 2.88 0.0
3 8 2 6.71 1.63 2.52 180.0
4 8 2 0.00 1.86 0.89 0.0
5 8 2 52.54 3.67 7.87 0.0
6 8 2 305.18 15.41 16.87 180.0
7 8 2 0.21 3.29 0.63 0.0
1 9 2 1.06 1.39 1.33 0.0
2 9 2 96.82 6.59 10.00 180.0
3 9 2 45.94 4.11 7.61 0.0
4 9 2 54.05 4.59 6.88 180.0
5 9 2 22.49 3.22 5.01 0.0
6 9 2 43.62 5.82 7.74 180.0
0 10 2 43.68 4.99 5.89 180.0
1 10 2 41.40 3.34 6.19 0.0
2 10 2 0.00 4.87 0.19 180.0
3 10 2 44.53 4.51 6.98 180.0
1 1 3 438.42 8.73 22.85 0.0
2 1 3 8.77 0.80 2.73 0.0
3 1 3 169.94 3.31 13.08 180.0
4 1 3 2361.19 42.38 47.87 0.0
5 1 3 27.36 1.18 5.15 0.0
6 1 3 605.33 11.79 24.88 0.0
7 1 3 227.93 6.67 14.85 180.0
8 1 3 668.87 20.28 24.97 180.0
9 1 3 170.13 7.13 12.98 0.0
10 1 3 214.54 8.80 13.98 0.0
11 1 3 44.60 3.61 6.72 180.0
0 2 3 251.95 7.07 16.03 180.0
1 2 3 695.16 13.01 28.63 180.0
2 2 3 15902.91 343.68 103.53 0.0
3 2 3 373.98 6.37 19.89 180.0
4 2 3 455.41 7.85 20.99 0.0
5 2 3 192.25 4.23 13.31 180.0
6 2 3 2098.97 51.43 44.07 180.0
7 2 3 235.77 7.59 15.41 0.0
8 2 3 4.01 1.20 2.04 180.0
9 2 3 35.68 2.35 5.76 180.0
10 2 3 313.06 13.68 16.95 0.0
11 2 3 26.89 3.30 4.83 0.0
1 3 3 568.46 10.80 23.99 180.0
2 3 3 297.10 5.81 16.17 0.0
3 3 3 17.25 1.20 2.91 180.0
4 3 3 5225.02 78.95 66.11 180.0
5 3 3 73.55 1.86 9.06 0.0
6 3 3 391.19 9.62 19.33 180.0
7 3 3 56.10 2.26 6.98 0.0
8 3 3 1206.92 38.01 34.47 0.0
9 3 3 100.62 6.85 9.88 180.0
10 3 3 173.65 8.08 12.70 180.0
11 3 3 9.05 3.00 3.39 0.0
0 4 3 762.28 18.82 25.71 0.0
1 4 3 287.64 5.50 17.07 180.0
2 4 3 976.60 16.59 30.95 180.0
3 4 3 1188.73 22.76 33.56 0.0
4 4 3 315.91 6.81 16.90 180.0
5 4 3 68.47 3.05 7.79 0.0
6 4 3 1288.08 27.15 35.03 0.0
7 4 3 0.15 0.93 0.52 180.0
8 4 3 25.05 2.34 5.13 180.0
9 4 3 10.82 1.22 3.01 180.0
10 4 3 248.37 19.50 15.15 180.0
11 4 3 25.42 4.92 5.78 0.0
1 5 3 62.02 1.96 7.49 0.0
2 5 3 792.10 16.54 26.95 180.0
3 5 3 834.46 18.37 27.80 0.0
4 5 3 430.84 11.08 20.17 0.0
5 5 3 168.12 5.07 12.91 180.0
6 5 3 161.59 4.98 13.37 180.0
7 5 3 38.89 3.36 6.12 0.0
8 5 3 57.42 2.95 7.67 180.0
9 5 3 11.82 3.40 2.91 180.0
10 5 3 15.13 4.34 4.74 180.0
0 6 3 148.63 5.94 11.35 180.0
1 6 3 2.91 0.97 2.06 180.0
2 6 3 306.11 7.17 17.07 180.0
3 6 3 10.53 1.04 3.55 180.0
4 6 3 50.15 2.91 7.04 0.0
5 6 3 299.40 9.51 17.29 180.0
6 6 3 1.80 1.26 1.57 180.0
7 6 3 14.19 1.57 3.90 180.0
8 6 3 15.41 2.38 3.66 0.0
9 6 3 0.00 2.10 0.07 180.0
1 7 3 27.58 1.79 5.40 180.0
2 7 3 5.70 1.06 2.54 0.0
3 7 3 214.85 6.61 14.88 180.0
4 7 3 302.87 10.46 17.12 0.0
5 7 3 71.71 3.91 8.47 180.0
6 7 3 2.43 2.72 0.05 180.0
7 7 3 1.11 4.97 3.19 0.0
8 7 3 24.24 3.90 5.44 180.0
0 8 3 10.46 1.79 3.60 180.0
1 8 3 12.68 1.28 3.79 0.0
2 8 3 25.88 1.94 5.54 0.0
3 8 3 52.76 3.00 6.77 180.0
4 8 3 1.90 1.64 0.35 0.0
5 8 3 163.87 8.38 13.63 0.0
6 8 3 372.52 22.08 18.04 180.0
7 8 3 3.24 2.74 2.39 0.0
1 9 3 22.98 2.67 4.90 0.0
2 9 3 52.90 4.94 7.70 0.0
3 9 3 17.94 2.77 3.90 0.0
4 9 3 146.28 8.16 11.62 180.0
5 9 3 122.94 9.23 11.23 0.0
6 9 3 39.29 9.15 7.10 0.0
0 10 3 73.00 7.38 8.19 0.0
1 10 3 14.54 2.86 3.84 0.0
2 10 3 12.35 4.26 3.67 0.0
3 10 3 23.93 4.48 5.52 180.0
0 0 4 724.51 45.16 27.13 180.0
1 0 4 4151.11 99.48 59.97 180.0
2 0 4 27.22 1.44 5.31 0.0
3 0 4 2465.17 61.41 49.08 180.0
4 0 4 741.42 17.88 27.66 0.0
5 0 4 966.83 24.06 29.41 180.0
6 0 4 2277.96 63.18 46.18 180.0
7 0 4 10.26 1.54 3.24 0.0
8 0 4 49.01 3.51 7.50 180.0
9 0 4 187.89 11.56 13.91 180.0
10 0 4 318.02 17.82 16.81 0.0
11 0 4 11.45 4.43 2.86 180.0
1 1 4 18726.39 412.57 106.20 180.0
2 1 4 1204.03 20.58 34.26 0.0
3 1 4 777.48 13.05 27.84 180.0
4 1 4 2042.16 33.70 43.89 180.0
5 1 4 102.50 2.52 9.58 180.0
6 1 4 2.46 0.68 1.50 180.0
7 1 4 20.42 1.32 3.91 0.0
8 1 4 513.38 18.19 22.45 0.0
9 1 4 413.56 15.83 20.09 180.0
10 1 4 52.89 3.25 6.60 0.0
11 1 4 4.65 2.42 1.10 0.0
0 2 4 349.65 7.62 18.00 0.0
1 2 4 132.38 2.28 12.82 180.0
2 2 4 871.00 17.06 30.05 180.0
3 2 4 1408.10 26.74 37.62 0.0
4 2 4 0.00 0.79 0.79 180.0
5 2 4 92.81 2.39 8.63 0.0
6 2 4 967.58 23.33 30.33 0.0
7 2 4 24.86 1.57 5.43 180.0
8 2 4 67.50 3.17 8.35 0.0
9 2 4 2.13 3.06 1.93 180.0
10 2 4 26.73 2.36 5.13 180.0
11 2 4 72.21 5.73 8.35 0.0
1 3 4 83.63 1.94 9.42 0.0
2 3 4 107.67 2.57 9.66 0.0
3 3 4 1104.45 20.61 32.79 0.0
4 3 4 421.38 6.73 20.36 0.0
5 3 4 308.77 6.36 17.99 180.0
6 3 4 83.54 2.84 9.53 0.0
7 3 4 222.13 6.68 14.62 0.0
8 3 4 243.14 8.42 14.84 180.0
9 3 4 32.36 2.13 5.70 0.0
10 3 4 62.59 3.89 7.33 180.0
11 3 4 401.74 23.34 19.47 0.0
0 4 4 357.90 9.66 18.16 0.0
1 4 4 4.25 0.63 1.64 0.0
2 4 4 379.70 6.72 19.94 0.0
3 4 4 45.83 1.54 7.50 0.0
4 4 4 264.77 5.93 15.87 180.0
5 4 4 0.78 0.72 0.42 180.0
6 4 4 132.19 3.60 11.20 180.0
7 4 4 40.26 3.01 6.75 0.0
8 4 4 111.95 3.74 10.52 180.0
9 4 4 159.72 5.55 12.26 0.0
10 4 4 65.93 8.41 6.49 180.0
11 4 4 42.01 5.32 7.91 180.0
1 5 4 43.84 1.50 6.51 180.0
2 5 4 1065.07 20.95 30.77 180.0
3 5 4 32.48 1.51 5.53 180.0
4 5 4 13.83 1.35 3.47 180.0
5 5 4 43.02 1.87 6.13 180.0
6 5 4 3.96 0.77 1.59 180.0
7 5 4 1.12 1.63 1.37 180.0
8 5 4 6.40 1.71 2.69 0.0
9 5 4 64.70 5.07 7.52 180.0
10 5 4 93.01 8.35 10.19 0.0
0 6 4 1514.70 47.09 36.33 180.0
1 6 4 311.80 8.77 17.41 0.0
2 6 4 3.73 0.77 1.61 0.0
3 6 4 15.42 1.22 3.48 180.0
4 6 4 309.82 8.91 17.12 0.0
5 6 4 33.75 2.48 5.39 0.0
6 6 4 12.06 1.26 3.63 0.0
7 6 4 2.38 1.79 0.80 0.0
8 6 4 91.55 6.21 8.73 0.0
9 6 4 4.29 2.92 1.11 0.0
1 7 4 767.96 20.31 27.25 0.0
2 7 4 622.51 16.70 24.16 0.0
3 7 4 15.24 1.39 4.20 180.0
4 7 4 12.07 1.64 3.22 0.0
5 7 4 225.54 8.68 14.62 0.0
6 7 4 61.46 3.85 8.46 180.0
7 7 4 0.68 3.28 0.36 0.0
8 7 4 4.18 3.31 2.43 0.0
0 8 4 591.01 26.57 23.80 0.0
1 8 4 72.57 3.22 8.66 180.0
2 8 4 8.93 1.02 2.63 180.0
3 8 4 327.37 9.25 17.17 180.0
4 8 4 206.80 8.62 14.36 180.0
5 8 4 31.67 2.85 5.63 0.0
6 8 4 13.36 3.11 3.60 180.0
7 8 4 110.77 9.31 10.25 180.0
1 9 4 326.84 18.02 17.70 180.0
2 9 4 161.29 8.70 12.84 180.0
3 9 4 1.71 1.93 0.23 180.0
4 9 4 8.99 2.93 2.99 180.0
5 9 4 4.17 2.81 0.14 0.0
6 9 4 14.17 5.53 6.05 0.0
0 10 4 44.12 6.39 6.88 180.0
1 10 4 1.39 3.03 2.64 0.0
2 10 4 0.00 2.77 0.47 180.0
3 10 4 50.32 4.77 7.88 0.0
1 1 5 258.75 4.49 16.68 0.0
2 1 5 358.68 6.18 21.42 180.0
3 1 5 284.10 5.04 17.23 0.0
4 1 5 52.31 1.87 7.83 0.0
5 1 5 28.58 1.05 4.98 180.0
6 1 5 579.57 14.27 23.66 0.0
7 1 5 63.48 2.64 8.21 180.0
8 1 5 2.43 1.21 1.00 180.0
9 1 5 3.83 1.52 2.01 180.0
10 1 5 127.24 5.25 11.11 0.0
11 1 5 1.79 2.92 0.49 180.0
0 2 5 2391.95 56.48 49.74 180.0
1 2 5 2137.66 35.48 45.56 0.0
2 2 5 1960.30 36.46 44.04 0.0
3 2 5 3874.73 78.32 58.08 180.0
4 2 5 666.33 12.23 25.13 0.0
5 2 5 17.51 1.50 4.32 180.0
6 2 5 10.80 1.11 3.71 0.0
7 2 5 164.46 5.15 12.27 180.0
8 2 5 9.68 1.35 3.31 0.0
9 2 5 40.29 3.07 6.30 0.0
10 2 5 152.57 6.55 11.25 180.0
11 2 5 0.00 4.42 0.88 180.0
1 3 5 229.01 4.26 14.87 180.0
2 3 5 419.93 7.83 20.76 0.0
3 3 5 73.58 1.64 9.08 180.0
4 3 5 16.66 1.15 4.27 180.0
5 3 5 67.32 2.15 8.44 0.0
6 3 5 403.09 9.46 19.93 180.0
7 3 5 203.67 6.38 13.80 0.0
8 3 5 38.33 3.04 6.14 180.0
9 3 5 1.99 1.46 0.75 0.0
10 3 5 168.99 8.67 12.89 180.0
11 3 5 8.58 3.09 2.43 0.0
0 4 5 158.51 5.04 11.85 0.0
1 4 5 486.20 9.73 22.16 0.0
2 4 5 13.67 0.87 3.87 0.0
3 4 5 36.01 1.45 6.01 180.0
4 4 5 100.80 2.73 9.61 180.0
5 4 5 344.00 8.13 18.57 0.0
6 4 5 55.59 2.12 7.85 180.0
7 4 5 78.83 3.11 9.01 180.0
8 4 5 7.45 2.36 2.52 180.0
9 4 5 3.11 2.29 0.45 0.0
10 4 5 8.15 2.73 3.05 0.0
11 4 5 19.17 4.70 3.31 180.0
1 5 5 46.63 1.54 6.62 180.0
2 5 5 11.24 1.02 2.32 180.0
3 5 5 100.08 2.82 9.49 180.0
4 5 5 13.10 1.22 4.14 180.0
5 5 5 103.20 3.35 10.15 180.0
6 5 5 152.95 5.97 12.82 180.0
7 5 5 8.08 2.21 4.19 180.0
8 5 5 122.98 8.86 11.20 0.0
9 5 5 7.33 4.01 0.71 180.0
10 5 5 7.14 3.51 0.84 180.0
0 6 5 202.54 7.29 14.50 0.0
1 6 5 53.03 2.13 7.09 180.0
2 6 5 239.90 5.77 15.88 180.0
3 6 5 38.08 1.69 5.93 0.0
4 6 5 110.48 4.04 10.66 180.0
5 6 5 0.76 1.15 1.28 0.0
6 6 5 36.37 4.92 6.23 0.0
7 6 5 33.27 2.82 6.67 0.0
8 6 5 9.69 3.82 3.42 0.0
9 6 5 0.87 2.65 0.33 0.0
1 7 5 88.92 2.92 9.16 0.0
2 7 5 237.21 6.37 15.34 180.0
3 7 5 13.69 1.55 4.03 0.0
4 7 5 14.35 1.61 3.74 0.0
5 7 5 89.62 4.10 9.42 0.0
6 7 5 44.91 5.72 6.75 0.0
7 7 5 1.01 3.27 0.75 180.0
8 7 5 9.79 2.98 4.27 180.0
0 8 5 418.23 19.86 20.73 180.0
1 8 5 151.58 5.53 12.52 180.0
2 8 5 4.41 1.07 1.78 180.0
3 8 5 54.68 2.92 7.48 0.0
4 8 5 18.05 2.37 4.75 0.0
5 8 5 10.59 2.77 3.65 180.0
6 8 5 0.00 2.92 0.29 0.0
7 8 5 13.15 5.96 3.15 0.0
1 9 5 12.70 2.93 4.02 180.0
2 9 5 133.29 8.20 12.35 0.0
3 9 5 5.88 2.14 2.74 0.0
4 9 5 8.87 3.70 3.98 0.0
5 9 5 1.30 2.75 0.85 180.0
0 10 5 29.13 7.45 6.86 0.0
1 10 5 0.00 2.56 1.79 0.0
2 10 5 135.65 9.38 10.83 0.0
3 10 5 10.53 4.78 2.40 0.0
0 0 6 1076.30 38.86 35.01 180.0
1 0 6 10487.92 242.46 86.59 0.0
2 0 6 5.19 0.80 2.98 0.0
3 0 6 2450.30 64.05 48.42 180.0
4 0 6 6649.09 170.77 72.18 0.0
5 0 6 145.70 4.46 12.16 0.0
6 0 6 1091.14 33.10 31.17 180.0
7 0 6 34.15 2.69 5.25 180.0
8 0 6 84.62 4.95 9.05 0.0
9 0 6 59.40 4.87 8.05 180.0
10 0 6 0.00 5.24 1.05 0.0
11 0 6 12.06 6.84 3.98 180.0
1 1 6 675.53 13.12 27.83 0.0
2 1 6 2840.01 45.29 52.02 0.0
3 1 6 50.72 1.81 7.77 180.0
4 1 6 1151.01 21.34 33.38 180.0
5 1 6 27.99 1.25 5.50 0.0
6 1 6 266.28 6.98 15.56 180.0
7 1 6 67.96 2.81 7.85 0.0
8 1 6 27.09 1.72 4.93 0.0
9 1 6 74.81 3.61 8.87 180.0
10 1 6 8.60 1.61 2.66 180.0
11 1 6 91.06 4.19 9.09 0.0
0 2 6 112.47 3.34 10.28 180.0
1 2 6 0.00 0.54 1.32 180.0
2 2 6 2686.84 50.52 49.49 180.0
3 2 6 10.22 1.22 2.57 180.0
4 2 6 501.73 10.48 22.12 180.0
5 2 6 305.88 6.78 17.79 0.0
6 2 6 1.21 0.76 0.56 180.0
7 2 6 267.42 8.09 16.64 180.0
8 2 6 32.88 1.94 6.34 0.0
9 2 6 0.86 1.31 0.87 0.0
10 2 6 4.06 2.43 1.73 180.0
11 2 6 44.89 5.71 6.45 0.0
1 3 6 149.02 3.20 12.66 180.0
2 3 6 1409.84 24.99 37.16 0.0
3 3 6 0.65 0.88 0.30 0.0
4 3 6 563.03 10.97 22.39 0.0
5 3 6 849.78 20.26 28.80 180.0
6 3 6 414.91 10.84 19.88 0.0
7 3 6 45.28 2.38 6.87 180.0
8 3 6 79.95 3.47 9.03 0.0
9 3 6 35.23 3.92 6.15 0.0
10 3 6 26.54 3.95 5.21 0.0
11 3 6 69.98 6.59 7.57 0.0
0 4 6 5261.93 141.72 65.36 0.0
1 4 6 1289.06 24.68 35.66 180.0
2 4 6 3003.57 51.55 51.62 0.0
3 4 6 7.71 0.84 2.87 0.0
4 4 6 214.76 5.37 13.47 180.0
5 4 6 248.00 7.63 16.01 180.0
6 4 6 297.23 7.96 16.56 0.0
7 4 6 438.99 13.75 21.24 0.0
8 4 6 89.94 4.21 9.06 180.0
9 4 6 180.29 10.41 13.26 0.0
10 4 6 28.46 5.13 5.47 180.0
1 5 6 115.73 2.68 10.33 180.0
2 5 6 2669.71 55.33 47.36 180.0
3 5 6 72.68 2.66 8.83 0.0
4 5 6 151.97 4.43 11.85 180.0
5 5 6 618.34 17.81 24.36 0.0
6 5 6 49.95 2.93 7.51 180.0
7 5 6 102.19 6.17 10.46 0.0
8 5 6 201.50 12.62 13.29 180.0
9 5 6 5.70 3.91 2.18 180.0
10 5 6 0.00 2.84 0.07 180.0
0 6 6 4092.75 136.78 57.98 180.0
1 6 6 26.10 1.41 5.03 0.0
2 6 6 2.38 0.85 1.52 180.0
3 6 6 992.77 25.78 31.54 0.0
4 6 6 2.19 1.00 1.30 180.0
5 6 6 21.38 1.58 5.10 180.0
6 6 6 0.92 1.48 0.91 0.0
7 6 6 1.47 1.95 1.03 180.0
8 6 6 10.72 2.80 3.17 180.0
9 6 6 173.29 11.83 13.19 180.0
1 7 6 435.63 11.24 20.58 0.0
2 7 6 231.88 6.82 14.40 0.0
3 7 6 166.34 5.42 12.81 180.0
4 7 6 13.78 1.64 4.26 0.0
5 7 6 18.19 2.15 5.20 180.0
6 7 6 0.00 2.02 0.81 180.0
7 7 6 94.95 5.81 9.48 180.0
8 7 6 11.81 4.93 4.12 0.0
0 8 6 67.97 3.96 8.30 0.0
1 8 6 156.11 6.38 12.33 180.0
2 8 6 2.71 1.32 2.07 0.0
3 8 6 171.65 6.61 13.18 180.0
4 8 6 5.89 1.60 2.64 0.0
5 8 6 4.85 2.16 1.72 0.0
6 8 6 1.55 3.25 1.36 180.0
7 8 6 15.00 4.05 4.18 180.0
1 9 6 76.97 5.26 9.36 180.0
2 9 6 3.81 2.01 2.27 0.0
3 9 6 76.10 5.72 8.86 0.0
4 9 6 20.59 3.63 4.57 180.0
5 9 6 2.64 3.08 2.26 180.0
0 10 6 15.75 5.86 5.04 0.0
1 10 6 74.17 5.68 8.56 0.0
2 10 6 141.44 9.71 11.76 180.0
3 10 6 6.91 3.88 2.39 180.0
1 1 7 543.77 9.91 23.63 0.0
2 1 7 516.96 8.43 23.44 0.0
3 1 7 95.94 2.38 9.86 0.0
4 1 7 92.22 2.34 9.62 180.0
5 1 7 167.48 3.64 12.95 0.0
6 1 7 12.35 0.98 4.22 0.0
7 1 7 56.44 2.45 8.05 180.0
8 1 7 0.02 1.05 1.73 180.0
9 1 7 9.46 1.56 3.30 0.0
10 1 7 114.65 7.10 10.15 0.0
11 1 7 16.43 2.76 3.62 180.0
0 2 7 700.76 18.80 28.08 180.0
1 2 7 15.84 0.74 3.74 180.0
2 2 7 1793.81 37.64 41.73 0.0
3 2 7 226.08 4.21 14.86 180.0
4 2 7 3034.11 58.93 51.04 180.0
5 2 7 144.44 3.80 12.57 180.0
6 2 7 855.81 19.74 28.39 0.0
7 2 7 256.80 8.00 15.16 180.0
8 2 7 0.00 1.00 0.73 180.0
9 2 7 6.40 2.50 3.06 0.0
10 2 7 19.32 2.12 4.56 180.0
11 2 7 66.16 5.89 8.56 180.0
1 3 7 456.81 8.19 21.69 180.0
2 3 7 1157.75 22.23 33.68 180.0
3 3 7 15.51 1.03 4.48 180.0
4 3 7 340.52 6.29 17.79 0.0
5 3 7 168.31 4.55 13.24 180.0
6 3 7 12.81 1.41 3.87 0.0
7 3 7 1.86 1.75 1.67 0.0
8 3 7 53.61 5.35 7.35 180.0
9 3 7 0.18 2.44 1.54 0.0
10 3 7 107.25 7.51 10.31 180.0
11 3 7 7.00 3.08 1.61 180.0
0 4 7 938.32 24.70 31.00 180.0
1 4 7 166.05 3.73 12.37 0.0
2 4 7 1116.16 22.39 31.98 0.0
3 4 7 1.69 0.84 0.41 0.0
4 4 7 18.02 1.27 3.70 0.0
5 4 7 64.27 2.91 8.47 180.0
6 4 7 1.67 1.05 1.98 180.0
7 4 7 27.88 1.74 5.07 0.0
8 4 7 134.44 5.56 12.13 180.0
9 4 7 0.88 2.20 1.09 0.0
10 4 7 157.35 9.39 11.94 0.0
1 5 7 5.52 1.04 2.53 180.0
2 5 7 25.20 1.24 5.39 0.0
3 5 7 227.48 5.62 14.81 180.0
4 5 7 2.84 1.17 1.08 180.0
5 5 7 0.00 1.82 0.30 0.0
6 5 7 165.15 5.47 13.70 180.0
7 5 7 183.90 10.00 13.67 0.0
8 5 7 220.89 12.83 14.59 0.0
9 5 7 58.02 4.62 7.48 180.0
10 5 7 16.83 3.25 3.57 180.0
0 6 7 158.68 6.07 13.45 0.0
1 6 7 159.43 4.54 12.37 180.0
2 6 7 474.54 11.70 21.36 180.0
3 6 7 96.59 3.46 9.45 0.0
4 6 7 10.06 1.36 3.13 0.0
5 6 7 194.30 7.04 14.58 0.0
6 6 7 5.87 2.26 2.31 180.0
7 6 7 0.00 2.17 2.09 0.0
8 6 7 0.00 2.27 0.12 0.0
9 6 7 0.00 2.51 1.28 180.0
1 7 7 1.87 1.05 0.61 180.0
2 7 7 1.93 0.96 0.28 180.0
3 7 7 144.29 5.50 11.89 0.0
4 7 7 0.75 2.12 1.01 180.0
5 7 7 12.95 2.08 4.22 180.0
6 7 7 6.48 2.71 2.91 180.0
7 7 7 8.52 2.63 3.60 180.0
8 7 7 3.61 3.33 1.81 180.0
0 8 7 191.59 12.31 13.54 0.0
1 8 7 1.50 1.17 0.74 0.0
2 8 7 91.27 4.23 9.71 180.0
3 8 7 14.04 2.47 3.71 0.0
4 8 7 44.78 4.42 6.48 0.0
5 8 7 0.00 2.74 2.00 180.0
6 8 7 5.66 2.94 2.10 180.0
7 8 7 2.13 6.63 2.96 0.0
1 9 7 24.65 3.00 5.51 0.0
2 9 7 1.97 2.01 0.31 0.0
3 9 7 81.62 5.99 8.52 0.0
4 9 7 2.80 2.93 1.68 0.0
5 9 7 0.00 4.88 0.08 0.0
0 10 7 8.11 3.85 2.75 180.0
1 10 7 37.79 12.95 5.96 0.0
2 10 7 6.79 3.74 1.80 0.0
0 0 8 188.17 10.86 12.36 0.0
1 0 8 2136.84 52.99 46.94 0.0
2 0 8 18.50 2.09 5.22 0.0
3 0 8 1333.83 37.78 36.39 180.0
4 0 8 2847.84 54.66 50.30 180.0
5 0 8 1699.24 40.71 38.71 0.0
6 0 8 239.75 8.29 14.35 180.0
7 0 8 269.74 10.88 16.88 0.0
8 0 8 6.07 1.55 3.27 0.0
9 0 8 356.53 15.05 18.02 0.0
10 0 8 5.37 2.76 2.62 180.0
11 0 8 59.29 5.32 8.34 180.0
1 1 8 2.25 0.91 1.57 0.0
2 1 8 1161.99 17.38 33.15 180.0
3 1 8 906.59 14.77 29.42 0.0
4 1 8 73.40 1.96 8.79 180.0
5 1 8 117.04 2.66 10.87 0.0
6 1 8 264.35 6.08 16.04 0.0
7 1 8 127.25 4.08 11.26 0.0
8 1 8 19.74 1.75 3.82 0.0
9 1 8 753.10 23.98 27.13 180.0
10 1 8 12.85 1.74 3.78 180.0
11 1 8 16.66 2.62 4.68 180.0
0 2 8 1938.51 43.97 42.48 180.0
1 2 8 35.85 1.29 6.16 0.0
2 2 8 0.00 0.74 0.26 180.0
3 2 8 1.30 0.70 0.59 180.0
4 2 8 182.44 3.95 13.35 0.0
5 2 8 44.46 2.07 6.70 180.0
6 2 8 50.14 2.35 6.44 0.0
7 2 8 617.70 18.68 24.54 180.0
8 2 8 6.52 1.14 2.50 0.0
9 2 8 52.10 2.99 6.47 180.0
10 2 8 130.89 6.47 10.52 0.0
11 2 8 0.00 2.49 0.58 180.0
1 3 8 2.86 0.57 1.27 180.0
2 3 8 668.23 14.03 26.25 0.0
3 3 8 48.11 1.71 7.01 0.0
4 3 8 5.75 1.49 2.16 0.0
5 3 8 851.19 18.74 28.78 180.0
6 3 8 210.47 6.45 14.68 0.0
7 3 8 164.14 5.50 13.87 0.0
8 3 8 298.74 13.17 17.55 0.0
9 3 8 13.01 2.48 3.57 180.0
10 3 8 11.69 3.91 3.11 0.0
11 3 8 369.50 16.96 18.30 0.0
0 4 8 607.79 19.43 24.94 0.0
1 4 8 1137.95 20.75 33.25 180.0
2 4 8 1.79 0.57 1.46 0.0
3 4 8 334.85 7.95 18.44 0.0
4 4 8 204.02 4.82 14.34 0.0
5 4 8 109.97 3.16 9.81 180.0
6 4 8 148.72 4.57 12.74 0.0
7 4 8 274.43 8.39 16.14 0.0
8 4 8 149.94 8.00 12.18 180.0
9 4 8 27.10 3.53 4.71 0.0
10 4 8 271.11 14.34 15.18 180.0
1 5 8 11.92 1.08 3.40 180.0
2 5 8 84.83 2.44 9.63 0.0
3 5 8 22.66 1.90 5.01 0.0
4 5 8 4.32 1.03 2.09 0.0
5 5 8 23.92 1.92 5.00 0.0
6 5 8 362.10 12.15 18.80 180.0
7 5 8 3.23 2.76 1.82 0.0
8 5 8 431.50 25.20 19.59 180.0
9 5 8 2.49 2.68 1.90 180.0
10 5 8 2.12 3.58 0.76 0.0
0 6 8 593.81 20.98 25.08 0.0
1 6 8 51.08 2.07 7.17 180.0
2 6 8 3.29 0.95 2.02 0.0
3 6 8 52.21 2.37 7.60 0.0
4 6 8 139.20 5.54 12.59 180.0
5 6 8 135.19 5.75 12.27 180.0
6 6 8 106.73 5.63 10.68 180.0
7 6 8 3.91 1.78 0.91 180.0
8 6 8 94.40 6.15 10.37 0.0
9 6 8 244.18 15.87 14.46 180.0
1 7 8 3.19 1.06 1.13 180.0
2 7 8 384.29 10.64 19.94 180.0
3 7 8 153.44 5.13 12.42 180.0
4 7 8 25.73 2.04 5.79 180.0
5 7 8 4.50 2.15 2.84 0.0
6 7 8 95.31 5.38 9.91 0.0
7 7 8 97.52 7.36 9.89 180.0
8 7 8 1.23 3.39 0.78 0.0
0 8 8 480.88 18.12 21.81 180.0
1 8 8 41.98 2.10 6.69 0.0
2 8 8 21.70 2.73 5.04 180.0
3 8 8 28.50 3.73 5.28 180.0
4 8 8 81.12 6.67 9.20 0.0
5 8 8 110.41 8.45 10.36 0.0
6 8 8 29.62 4.08 5.64 180.0
7 8 8 48.58 5.67 7.05 0.0
1 9 8 2.36 2.43 2.38 0.0
2 9 8 67.64 4.67 8.12 0.0
3 9 8 17.25 3.16 4.20 0.0
4 9 8 35.84 4.64 5.33 180.0
5 9 8 77.10 6.99 8.81 0.0
0 10 8 0.00 3.22 0.81 180.0
1 10 8 62.36 12.40 8.25 0.0
2 10 8 24.09 4.73 4.60 180.0
1 1 9 11.65 1.04 3.73 180.0
2 1 9 53.34 1.42 7.49 0.0
3 1 9 579.54 9.73 23.41 0.0
4 1 9 512.68 8.43 22.76 180.0
5 1 9 57.80 1.89 6.95 0.0
6 1 9 152.03 4.32 12.70 0.0
7 1 9 22.20 1.45 5.17 0.0
8 1 9 181.39 5.39 13.77 180.0
9 1 9 148.52 5.44 12.56 180.0
10 1 9 22.40 2.43 4.65 0.0
11 1 9 12.57 3.35 4.10 0.0
0 2 9 3738.08 76.62 58.19 180.0
1 2 9 4.22 0.68 1.21 0.0
2 2 9 551.98 9.92 23.98 0.0
3 2 9 877.71 15.16 28.92 0.0
4 2 9 389.20 7.43 20.48 180.0
5 2 9 358.00 8.18 18.44 180.0
6 2 9 149.29 4.98 11.23 0.0
7 2 9 280.65 8.70 17.05 180.0
8 2 9 63.80 3.91 8.74 180.0
9 2 9 13.57 2.89 4.37 180.0
10 2 9 25.74 3.91 5.52 0.0
11 2 9 3.03 2.59 1.70 0.0
1 3 9 113.16 2.42 9.84 0.0
2 3 9 112.62 2.31 9.99 0.0
3 3 9 92.24 2.65 8.85 180.0
4 3 9 20.96 1.55 4.14 0.0
5 3 9 631.99 14.69 24.60 180.0
6 3 9 51.90 2.07 7.80 180.0
7 3 9 2.55 1.33 1.71 180.0
8 3 9 81.63 5.15 9.51 0.0
9 3 9 197.74 9.17 13.07 0.0
10 3 9 7.97 3.24 1.32 0.0
11 3 9 4.29 4.39 2.60 180.0
0 4 9 0.00 1.19 0.83 180.0
1 4 9 0.16 0.67 0.05 180.0
2 4 9 4.67 0.76 1.80 0.0
3 4 9 466.64 10.64 21.05 180.0
4 4 9 270.35 7.10 16.43 180.0
5 4 9 169.54 5.36 13.35 180.0
6 4 9 66.27 2.92 9.24 0.0
7 4 9 340.97 11.70 18.59 0.0
8 4 9 0.00 1.46 0.02 0.0
9 4 9 6.07 2.16 2.22 180.0
10 4 9 0.00 3.60 0.91 180.0
1 5 9 21.86 1.11 4.32 180.0
2 5 9 162.95 4.20 12.47 180.0
3 5 9 597.40 14.95 24.70 180.0
4 5 9 524.19 12.95 23.44 0.0
5 5 9 248.79 9.44 15.44 0.0
6 5 9 1.13 1.47 1.30 180.0
7 5 9 0.00 2.61 0.64 0.0
8 5 9 30.99 7.25 5.51 0.0
9 5 9 8.43 3.63 2.30 180.0
10 5 9 49.17 8.72 6.35 180.0
0 6 9 212.02 8.45 14.78 0.0
1 6 9 13.17 1.82 3.58 180.0
2 6 9 5.09 1.07 2.49 0.0
3 6 9 8.25 1.34 2.56 180.0
4 6 9 451.13 12.62 20.27 0.0
5 6 9 467.97 16.55 21.40 0.0
6 6 9 145.81 7.67 12.12 180.0
7 6 9 6.40 2.42 1.85 180.0
8 6 9 4.41 2.56 3.11 0.0
9 6 9 4.81 4.94 0.41 0.0
1 7 9 58.14 2.50 7.60 180.0
2 7 9 0.98 1.07 0.16 180.0
3 7 9 156.52 5.73 13.18 0.0
4 7 9 61.28 3.06 7.99 180.0
5 7 9 99.59 5.10 10.18 0.0
6 7 9 20.14 2.59 4.60 180.0
7 7 9 23.12 5.44 5.95 180.0
8 7 9 9.10 4.34 2.65 0.0
0 8 9 10.38 3.20 2.57 0.0
1 8 9 140.90 5.86 11.93 0.0
2 8 9 97.79 5.30 10.14 180.0
3 8 9 69.72 4.11 8.72 0.0
4 8 9 19.43 3.14 4.33 0.0
5 8 9 2.35 2.65 0.42 0.0
6 8 9 19.64 3.74 5.22 180.0
7 8 9 53.75 8.58 7.48 180.0
1 9 9 78.71 6.23 9.36 0.0
2 9 9 24.40 5.88 4.24 0.0
3 9 9 5.43 7.31 3.75 0.0
4 9 9 47.05 5.03 5.97 180.0
5 9 9 132.60 11.63 11.01 180.0
0 10 9 8.06 4.93 0.34 0.0
1 10 9 2.35 5.36 0.27 180.0
0 0 10 7297.21 1127.85 83.14 180.0
1 0 10 3307.82 94.75 54.63 0.0
2 0 10 479.89 10.48 22.86 0.0
3 0 10 238.47 7.17 16.84 180.0
4 0 10 9.72 1.27 2.92 180.0
5 0 10 786.95 24.46 29.49 0.0
6 0 10 171.03 7.91 13.37 0.0
7 0 10 159.31 6.71 13.77 0.0
8 0 10 20.39 2.29 4.66 0.0
9 0 10 833.07 39.88 28.48 0.0
10 0 10 23.82 3.24 5.98 0.0
11 0 10 0.00 7.21 3.02 0.0
1 1 10 1559.07 30.01 37.24 0.0
2 1 10 865.91 14.13 29.97 0.0
3 1 10 1215.81 18.18 35.06 0.0
4 1 10 399.69 6.55 20.17 0.0
5 1 10 42.02 1.52 6.45 0.0
6 1 10 2.39 0.77 0.98 180.0
7 1 10 180.66 5.18 13.83 0.0
8 1 10 80.89 3.58 9.34 0.0
9 1 10 129.11 5.26 11.83 180.0
10 1 10 65.56 3.82 7.83 180.0
11 1 10 272.88 12.67 16.18 180.0
0 2 10 12.19 0.71 3.99 0.0
1 2 10 793.10 13.46 28.39 0.0
2 2 10 22.46 0.77 4.44 0.0
3 2 10 15.73 1.19 4.17 180.0
4 2 10 198.54 4.62 14.32 180.0
5 2 10 52.44 2.14 7.18 180.0
6 2 10 46.20 2.14 6.78 180.0
7 2 10 102.82 3.62 11.52 180.0
8 2 10 57.35 3.75 8.20 180.0
9 2 10 156.66 8.06 12.68 180.0
10 2 10 10.37 2.51 1.93 0.0
11 2 10 10.14 3.01 3.41 180.0
1 3 10 118.82 2.83 10.40 0.0
2 3 10 148.00 3.61 12.05 180.0
3 3 10 249.33 5.62 15.48 180.0
4 3 10 3.81 0.95 1.77 0.0
5 3 10 141.28 3.85 12.82 180.0
6 3 10 114.11 3.97 10.85 180.0
7 3 10 79.03 3.63 9.18 0.0
8 3 10 238.25 11.66 15.01 0.0
9 3 10 14.00 1.86 3.06 180.0
10 3 10 35.48 4.01 5.53 180.0
0 4 10 586.51 16.04 24.88 0.0
1 4 10 1792.66 32.60 40.82 180.0
2 4 10 158.92 3.62 12.59 180.0
3 4 10 0.00 1.00 0.66 0.0
4 4 10 284.97 7.53 16.26 0.0
5 4 10 10.07 1.31 3.33 0.0
6 4 10 50.55 3.57 7.52 0.0
7 4 10 41.08 2.98 7.87 0.0
8 4 10 45.40 3.03 7.21 0.0
9 4 10 17.54 3.02 5.17 180.0
10 4 10 27.44 3.37 5.36 180.0
1 5 10 73.54 2.32 7.89 180.0
2 5 10 1.11 0.81 0.46 0.0
3 5 10 212.30 5.98 14.51 0.0
4 5 10 204.85 5.82 14.37 0.0
5 5 10 86.23 3.45 9.35 0.0
6 5 10 2.09 1.97 0.46 0.0
7 5 10 184.21 7.62 14.39 180.0
8 5 10 26.30 3.84 6.90 180.0
9 5 10 0.00 2.24 1.14 180.0
0 6 10 72.96 3.36 9.17 0.0
1 6 10 58.48 2.32 8.33 180.0
2 6 10 3.92 0.89 2.43 0.0
3 6 10 52.52 2.28 6.82 0.0
4 6 10 1.88 1.35 1.78 0.0
5 6 10 405.25 15.25 20.40 180.0
6 6 10 280.84 13.22 17.17 180.0
7 6 10 83.70 5.98 8.84 180.0
8 6 10 6.58 3.84 2.74 0.0
9 6 10 0.00 4.33 0.02 0.0
1 7 10 210.44 6.84 14.69 180.0
2 7 10 27.15 1.82 5.73 180.0
3 7 10 68.67 2.88 8.51 180.0
4 7 10 316.14 10.98 17.68 180.0
5 7 10 26.39 2.58 5.38 180.0
6 7 10 11.51 2.64 3.74 0.0
7 7 10 2.29 2.76 0.06 180.0
8 7 10 9.17 3.71 3.70 180.0
0 8 10 280.91 11.94 16.66 180.0
1 8 10 193.25 6.48 14.16 0.0
2 8 10 0.00 1.35 1.77 180.0
3 8 10 29.07 3.85 6.00 0.0
4 8 10 0.21 2.73 0.44 0.0
5 8 10 34.42 4.24 6.12 0.0
6 8 10 42.09 4.35 7.43 0.0
1 9 10 171.14 11.03 12.62 0.0
2 9 10 88.68 7.47 9.92 0.0
3 9 10 1.02 5.78 1.91 180.0
4 9 10 1.63 4.58 2.76 0.0
1 1 11 42.31 1.46 6.93 0.0
2 1 11 33.14 1.35 5.97 0.0
3 1 11 1.98 0.64 1.87 0.0
4 1 11 100.58 2.29 10.21 180.0
5 1 11 185.53 4.20 13.44 180.0
6 1 11 46.48 2.13 6.82 180.0
7 1 11 52.95 2.35 7.39 0.0
8 1 11 72.95 3.05 8.53 180.0
9 1 11 18.26 2.13 3.75 180.0
10 1 11 30.66 3.18 5.33 180.0
11 1 11 38.01 4.02 4.54 0.0
0 2 11 604.99 14.03 24.68 180.0
1 2 11 3444.69 53.95 56.73 180.0
2 2 11 4.78 0.81 2.53 0.0
3 2 11 147.07 3.02 13.43 0.0
4 2 11 877.67 15.20 30.12 180.0
5 2 11 107.79 3.56 10.38 180.0
6 2 11 21.07 1.61 4.64 180.0
7 2 11 118.94 4.16 11.49 0.0
8 2 11 18.84 2.64 4.93 180.0
9 2 11 6.39 2.71 3.13 180.0
10 2 11 33.51 3.92 4.91 0.0
11 2 11 0.00 9.13 1.08 0.0
1 3 11 285.01 5.00 17.47 180.0
2 3 11 47.75 1.61 7.31 180.0
3 3 11 175.81 4.10 12.08 0.0
4 3 11 1.41 1.23 0.47 180.0
5 3 11 76.03 2.84 8.55 0.0
6 3 11 0.00 1.25 0.06 0.0
7 3 11 10.92 1.64 4.74 180.0
8 3 11 263.79 10.95 15.61 0.0
9 3 11 6.04 2.64 2.55 0.0
10 3 11 70.86 5.82 7.70 0.0
0 4 11 88.11 5.63 9.40 180.0
1 4 11 13.55 1.12 3.97 180.0
2 4 11 1.57 0.75 1.25 180.0
3 4 11 453.93 8.93 21.44 0.0
4 4 11 19.86 1.42 4.54 180.0
5 4 11 82.30 3.59 10.31 180.0
6 4 11 387.64 12.59 19.79 0.0
7 4 11 20.21 1.90 4.38 0.0
8 4 11 99.59 5.46 9.93 0.0
9 4 11 16.45 4.55 3.73 180.0
10 4 11 38.01 4.40 5.90 180.0
1 5 11 23.81 1.23 4.89 0.0
2 5 11 28.25 1.41 5.43 180.0
3 5 11 11.54 0.98 3.36 180.0
4 5 11 484.13 13.41 21.87 0.0
5 5 11 8.74 1.84 3.64 0.0
6 5 11 167.95 9.07 12.86 0.0
7 5 11 33.67 3.36 4.86 180.0
8 5 11 39.61 4.46 5.91 180.0
9 5 11 14.00 2.91 2.71 0.0
0 6 11 2.59 1.23 1.49 180.0
1 6 11 183.43 5.58 13.26 0.0
2 6 11 76.36 2.60 8.91 0.0
3 6 11 54.32 2.68 7.13 180.0
4 6 11 256.07 7.43 15.90 0.0
5 6 11 0.03 1.91 1.02 0.0
6 6 11 183.83 8.51 13.63 180.0
7 6 11 30.60 3.42 6.18 180.0
8 6 11 65.88 6.08 7.93 180.0
1 7 11 38.62 1.93 6.39 0.0
2 7 11 163.61 5.28 12.55 0.0
3 7 11 67.35 3.26 8.20 180.0
4 7 11 152.48 8.49 11.93 180.0
5 7 11 26.11 3.20 5.45 180.0
6 7 11 37.52 3.79 5.45 180.0
7 7 11 7.16 3.40 2.86 0.0
0 8 11 226.97 12.01 15.66 0.0
1 8 11 0.93 1.29 0.28 180.0
2 8 11 0.48 1.71 1.06 180.0
3 8 11 192.20 7.82 13.56 180.0
4 8 11 2.95 2.55 0.36 180.0
5 8 11 169.55 10.57 13.08 0.0
6 8 11 0.00 3.64 0.45 0.0
1 9 11 49.44 4.79 7.01 180.0
2 9 11 6.66 3.55 2.36 180.0
3 9 11 81.99 6.54 9.32 0.0
4 9 11 81.49 7.80 7.55 180.0
1 0 12 149.85 5.63 12.18 180.0
2 0 12 283.38 6.74 18.82 0.0
3 0 12 19.93 1.61 4.47 0.0
4 0 12 4.76 1.48 1.42 0.0
5 0 12 128.53 5.54 10.27 0.0
6 0 12 27.19 1.95 5.41 0.0
7 0 12 253.26 9.87 16.00 0.0
8 0 12 8.71 1.71 2.94 180.0
9 0 12 53.94 4.14 7.03 0.0
10 0 12 3.39 3.55 1.88 180.0
11 0 12 36.32 7.78 5.69 180.0
1 1 12 48.76 1.90 6.73 0.0
2 1 12 3740.17 65.43 56.83 0.0
3 1 12 645.06 10.98 24.84 0.0
4 1 12 38.06 1.63 5.84 0.0
5 1 12 51.24 1.88 6.81 0.0
6 1 12 122.05 3.38 10.76 180.0
7 1 12 35.73 1.82 5.51 0.0
8 1 12 21.95 2.10 5.56 0.0
9 1 12 160.48 7.56 11.99 180.0
10 1 12 109.01 8.57 10.94 180.0
11 1 12 113.05 7.86 10.06 180.0
0 2 12 6102.17 136.52 69.48 0.0
1 2 12 58.64 2.88 7.38 0.0
2 2 12 1285.29 20.04 35.04 0.0
3 2 12 101.30 2.47 9.78 0.0
4 2 12 403.65 8.19 19.71 180.0
5 2 12 19.96 1.33 4.41 180.0
6 2 12 43.31 2.90 7.36 0.0
7 2 12 3.75 1.56 1.94 0.0
8 2 12 4.10 1.91 2.28 180.0
9 2 12 3.50 2.02 1.46 180.0
10 2 12 1.50 2.80 1.44 0.0
1 3 12 233.40 5.08 14.16 0.0
2 3 12 1366.22 33.28 35.24 180.0
3 3 12 0.58 0.62 0.13 0.0
4 3 12 92.64 2.85 9.22 180.0
5 3 12 0.01 1.00 0.01 180.0
6 3 12 11.15 1.71 5.11 180.0
7 3 12 61.62 2.76 8.57 0.0
8 3 12 0.06 1.49 0.75 180.0
9 3 12 29.19 3.48 5.80 180.0
10 3 12 0.00 2.86 0.57 0.0
0 4 12 286.33 10.66 16.32 180.0
1 4 12 33.33 1.66 5.73 180.0
2 4 12 1821.49 31.50 41.18 180.0
3 4 12 18.49 1.05 4.46 180.0
4 4 12 52.58 1.99 6.21 0.0
5 4 12 2.23 1.34 1.25 180.0
6 4 12 20.55 1.97 4.86 180.0
7 4 12 190.75 9.08 14.18 180.0
8 4 12 1.12 2.51 1.41 0.0
9 4 12 93.53 5.59 9.52 180.0
10 4 12 0.00 3.24 2.94 180.0
1 5 12 4.84 0.91 2.22 0.0
2 5 12 5.59 0.92 2.15 0.0
3 5 12 53.92 2.21 6.97 180.0
4 5 12 159.93 4.83 12.77 0.0
5 5 12 22.72 1.99 5.82 180.0
6 5 12 101.54 4.45 10.73 0.0
7 5 12 83.31 4.95 9.81 180.0
8 5 12 46.87 4.73 7.25 180.0
9 5 12 0.00 3.25 2.05 0.0
0 6 12 79.37 4.18 8.44 0.0
1 6 12 23.29 1.79 5.02 180.0
2 6 12 21.84 1.47 5.19 0.0
3 6 12 140.21 4.36 12.73 180.0
4 6 12 508.82 14.97 22.06 0.0
5 6 12 3.19 1.62 1.64 0.0
6 6 12 176.31 9.41 14.08 180.0
7 6 12 2.53 2.83 2.25 180.0
8 6 12 18.17 3.42 4.45 0.0
1 7 12 205.87 6.13 14.29 180.0
2 7 12 204.87 6.66 14.24 0.0
3 7 12 0.60 1.31 0.35 0.0
4 7 12 260.04 8.81 16.34 180.0
5 7 12 0.97 2.43 2.65 0.0
6 7 12 3.30 4.30 2.59 180.0
7 7 12 0.00 8.19 1.30 0.0
0 8 12 63.41 6.20 7.55 0.0
1 8 12 119.78 6.44 11.11 0.0
2 8 12 62.84 4.23 8.25 180.0
3 8 12 16.18 3.74 4.24 0.0
4 8 12 118.40 8.71 10.72 180.0
5 8 12 6.62 4.16 1.62 0.0
6 8 12 129.44 9.42 11.45 0.0
1 9 12 13.94 6.38 4.68 0.0
2 9 12 20.62 10.10 4.86 180.0
3 9 12 3.42 3.43 2.18 180.0
4 9 12 144.17 13.00 11.57 0.0
1 1 13 117.83 3.21 10.95 180.0
2 1 13 277.67 5.77 16.10 0.0
3 1 13 52.47 1.59 6.94 180.0
4 1 13 642.48 11.93 25.75 180.0
5 1 13 65.94 2.73 8.59 180.0
6 1 13 8.15 1.10 2.54 0.0
7 1 13 118.56 3.93 11.65 0.0
8 1 13 1.60 0.96 1.01 0.0
9 1 13 50.36 3.81 7.13 180.0
10 1 13 3.07 2.84 0.19 180.0
0 2 13 1030.60 21.30 30.05 0.0
1 2 13 245.75 7.15 15.88 180.0
2 2 13 1137.06 22.30 32.64 180.0
3 2 13 234.98 5.65 15.51 0.0
4 2 13 99.78 2.65 9.43 180.0
5 2 13 126.63 3.64 11.72 0.0
6 2 13 344.81 9.58 18.55 0.0
7 2 13 8.54 1.45 3.06 0.0
8 2 13 1.52 1.69 0.32 0.0
9 2 13 10.18 2.29 3.54 0.0
10 2 13 69.25 5.28 8.16 180.0
1 3 13 15.30 1.25 3.78 0.0
2 3 13 711.49 18.46 24.90 180.0
3 3 13 33.64 1.39 5.73 0.0
4 3 13 610.93 14.52 25.04 0.0
5 3 13 51.24 2.32 6.60 0.0
6 3 13 1.05 1.04 1.40 0.0
7 3 13 63.22 3.96 8.52 180.0
8 3 13 212.83 8.45 14.73 180.0
9 3 13 27.17 4.56 5.60 0.0
10 3 13 42.37 4.92 6.18 0.0
0 4 13 248.24 7.07 15.77 180.0
1 4 13 2.52 0.82 1.17 0.0
2 4 13 20.53 1.00 4.21 180.0
3 4 13 27.20 1.43 4.82 0.0
4 4 13 124.05 3.85 11.49 0.0
5 4 13 0.73 1.12 0.76 0.0
6 4 13 396.33 18.18 22.10 180.0
7 4 13 1.19 2.22 1.00 180.0
8 4 13 35.94 3.90 6.04 0.0
9 4 13 4.55 2.77 1.06 0.0
1 5 13 118.01 3.87 10.69 0.0
2 5 13 160.88 4.34 12.47 0.0
3 5 13 43.51 2.76 6.49 0.0
4 5 13 36.27 2.03 5.50 0.0
5 5 13 26.10 1.91 5.48 0.0
6 5 13 7.78 1.52 2.66 0.0
7 5 13 68.03 4.29 7.83 180.0
8 5 13 237.15 15.37 15.67 0.0
9 5 13 40.85 4.04 7.05 0.0
0 6 13 303.29 12.00 17.85 0.0
1 6 13 124.85 3.76 11.13 0.0
2 6 13 97.32 3.47 10.22 0.0
3 6 13 93.44 3.11 8.88 180.0
4 6 13 47.97 2.28 7.56 0.0
5 6 13 87.69 5.13 9.40 180.0
6 6 13 0.00 2.58 2.42 0.0
7 6 13 0.07 6.24 1.70 0.0
8 6 13 2.84 3.56 1.70 180.0
1 7 13 1.47 1.03 0.34 180.0
2 7 13 5.98 1.18 2.25 180.0
3 7 13 147.15 5.86 12.11 180.0
4 7 13 118.17 5.13 10.97 180.0
5 7 13 6.13 3.29 1.50 180.0
6 7 13 65.37 5.92 8.68 180.0
7 7 13 7.63 4.44 1.76 0.0
0 8 13 31.39 6.27 5.53 180.0
1 8 13 49.70 3.26 6.98 180.0
2 8 13 35.09 3.20 6.13 180.0
3 8 13 12.75 3.20 4.27 180.0
4 8 13 97.32 6.76 10.78 180.0
5 8 13 6.28 3.70 1.69 0.0
6 8 13 67.22 9.35 8.42 0.0
1 9 13 61.19 6.27 7.78 180.0
2 9 13 3.16 3.74 2.87 180.0
3 9 13 11.56 4.60 4.12 0.0
0 0 14 120.39 6.98 9.59 0.0
1 0 14 781.15 21.03 29.23 0.0
2 0 14 165.42 7.18 13.70 0.0
3 0 14 1029.36 25.50 31.79 0.0
4 0 14 1123.04 30.23 33.18 0.0
5 0 14 454.68 15.62 21.16 0.0
6 0 14 899.03 33.76 28.66 0.0
7 0 14 134.74 6.25 12.21 180.0
8 0 14 45.77 7.40 8.37 0.0
9 0 14 8.47 20.16 4.05 180.0
10 0 14 163.13 13.41 11.95 180.0
1 1 14 521.62 11.52 22.66 0.0
2 1 14 95.47 2.78 9.91 0.0
3 1 14 26.93 1.63 5.48 180.0
4 1 14 283.35 6.38 16.18 0.0
5 1 14 920.91 21.99 29.96 180.0
6 1 14 829.95 22.30 27.90 180.0
7 1 14 310.16 9.13 18.01 180.0
8 1 14 298.69 10.59 17.77 180.0
9 1 14 43.63 3.36 6.00 180.0
10 1 14 429.75 22.31 19.48 180.0
0 2 14 541.91 14.81 22.53 0.0
1 2 14 71.66 3.78 8.61 180.0
2 2 14 60.62 4.41 8.15 180.0
3 2 14 558.60 9.97 23.69 180.0
4 2 14 514.54 10.67 22.03 180.0
5 2 14 98.38 2.66 9.93 180.0
6 2 14 527.76 13.01 23.37 180.0
7 2 14 3.12 1.36 2.71 0.0
8 2 14 31.02 2.46 6.58 180.0
9 2 14 27.49 3.82 5.91 0.0
10 2 14 0.00 4.45 0.34 180.0
1 3 14 1.06 0.80 1.13 0.0
2 3 14 1291.72 26.70 34.15 180.0
3 3 14 72.87 2.83 8.41 0.0
4 3 14 1.80 1.01 1.55 0.0
5 3 14 62.88 2.60 8.36 0.0
6 3 14 62.28 3.06 8.37 180.0
7 3 14 214.84 8.57 14.86 0.0
8 3 14 298.14 11.37 17.61 0.0
9 3 14 97.96 5.81 8.90 0.0
10 3 14 12.48 2.70 3.21 0.0
0 4 14 476.79 14.27 20.72 180.0
1 4 14 0.00 1.09 2.00 180.0
2 4 14 29.01 2.06 5.61 180.0
3 4 14 0.08 1.02 0.71 0.0
4 4 14 238.35 6.39 15.12 0.0
5 4 14 1.29 1.50 1.24 180.0
6 4 14 59.45 2.83 8.66 0.0
7 4 14 144.90 7.20 11.49 0.0
8 4 14 74.57 4.42 8.35 0.0
9 4 14 20.87 5.08 4.02 180.0
1 5 14 75.65 3.31 8.52 180.0
2 5 14 211.32 5.64 13.98 0.0
3 5 14 70.97 2.60 8.33 180.0
4 5 14 1.46 0.94 2.05 0.0
5 5 14 26.83 1.74 5.12 0.0
6 5 14 0.59 1.47 0.13 180.0
7 5 14 19.62 2.12 4.38 180.0
8 5 14 6.20 3.25 3.83 180.0
9 5 14 249.67 15.86 15.16 180.0
0 6 14 90.21 3.89 9.47 180.0
1 6 14 18.46 1.63 4.10 180.0
2 6 14 0.09 1.09 0.16 0.0
3 6 14 45.40 2.04 6.39 0.0
4 6 14 157.95 5.42 12.64 180.0
5 6 14 0.21 1.79 0.25 180.0
6 6 14 19.88 2.63 4.87 180.0
7 6 14 133.19 8.36 11.12 180.0
8 6 14 105.47 9.84 9.19 180.0
1 7 14 1.69 1.33 0.01 180.0
2 7 14 67.43 4.11 8.14 0.0
3 7 14 20.39 3.49 5.14 0.0
4 7 14 36.91 3.29 5.81 180.0
5 7 14 0.94 2.68 2.22 180.0
6 7 14 99.98 8.14 10.47 0.0
7 7 14 0.00 4.40 0.21 0.0
0 8 14 76.97 11.33 8.09 0.0
1 8 14 42.31 4.17 6.52 0.0
2 8 14 114.98 9.41 10.28 0.0
3 8 14 1.93 4.68 2.60 0.0
4 8 14 0.00 4.90 1.20 0.0
5 8 14 3.87 3.53 1.95 0.0
1 9 14 23.47 4.35 4.68 0.0
2 9 14 6.61 6.57 1.73 180.0
3 9 14 2.87 6.84 1.50 180.0
1 1 15 111.32 3.08 9.99 180.0
2 1 15 80.36 2.56 8.93 0.0
3 1 15 159.88 4.42 12.26 180.0
4 1 15 75.32 2.21 8.87 180.0
5 1 15 307.08 8.11 17.54 180.0
6 1 15 22.37 1.49 5.01 180.0
7 1 15 255.14 7.85 16.38 0.0
8 1 15 187.98 7.14 14.32 0.0
9 1 15 28.81 3.20 5.56 180.0
10 1 15 12.63 2.38 4.07 180.0
0 2 15 3.46 1.97 2.45 0.0
1 2 15 532.91 9.92 24.20 180.0
2 2 15 6.44 1.27 2.88 0.0
3 2 15 242.36 5.47 15.36 0.0
4 2 15 606.84 11.83 24.52 180.0
5 2 15 331.66 7.44 17.77 0.0
6 2 15 1107.85 26.66 33.12 0.0
7 2 15 257.67 7.77 15.49 0.0
8 2 15 77.34 4.14 8.65 180.0
9 2 15 3.47 3.62 1.05 180.0
10 2 15 32.67 5.81 5.93 180.0
1 3 15 53.53 2.53 6.96 0.0
2 3 15 359.75 8.06 19.72 180.0
3 3 15 365.82 7.63 19.25 0.0
4 3 15 590.67 12.91 24.72 0.0
5 3 15 260.73 6.09 15.41 0.0
6 3 15 30.94 2.27 5.00 0.0
7 3 15 97.01 4.97 10.28 180.0
8 3 15 462.60 16.66 21.11 180.0
9 3 15 0.00 3.71 0.57 0.0
10 3 15 7.07 4.96 3.39 0.0
0 4 15 1107.02 24.10 32.94 180.0
1 4 15 0.00 1.36 1.64 0.0
2 4 15 833.34 19.01 28.53 0.0
3 4 15 11.29 1.42 3.90 0.0
4 4 15 19.71 1.43 4.34 0.0
5 4 15 65.34 2.78 8.11 180.0
6 4 15 236.27 7.86 15.70 180.0
7 4 15 28.80 3.50 5.21 180.0
8 4 15 23.92 3.18 4.28 180.0
9 4 15 0.03 3.23 0.53 0.0
1 5 15 4.30 0.76 1.86 0.0
2 5 15 302.98 8.27 17.47 0.0
3 5 15 11.46 1.30 3.14 180.0
4 5 15 445.75 13.16 20.19 180.0
5 5 15 14.70 1.71 4.29 0.0
6 5 15 4.15 2.49 1.47 180.0
7 5 15 144.56 7.98 11.89 180.0
8 5 15 72.60 5.56 8.45 0.0
0 6 15 164.73 7.44 13.09 0.0
1 6 15 183.85 6.24 13.21 0.0
2 6 15 101.40 3.47 9.63 180.0
3 6 15 23.46 2.22 4.70 180.0
4 6 15 31.95 1.90 5.59 180.0
5 6 15 15.62 2.31 4.19 180.0
6 6 15 4.78 2.96 2.00 0.0
7 6 15 19.10 4.11 4.47 180.0
8 6 15 0.00 5.18 0.98 0.0
1 7 15 72.77 3.92 8.49 0.0
2 7 15 5.51 2.27 2.74 180.0
3 7 15 18.05 2.90 3.76 180.0
4 7 15 15.23 2.96 4.66 180.0
5 7 15 0.00 3.52 1.63 180.0
6 7 15 4.59 4.69 3.63 0.0
0 8 15 129.63 9.82 11.26 0.0
1 8 15 4.25 2.36 2.54 180.0
2 8 15 199.40 13.74 13.46 180.0
3 8 15 117.67 12.21 10.15 180.0
4 8 15 46.09 7.28 7.28 0.0
5 8 15 3.52 5.96 1.24 180.0
1 9 15 172.16 12.34 12.23 180.0
2 9 15 18.79 5.05 5.13 180.0
0 0 16 51.04 4.28 8.37 0.0
1 0 16 3.00 2.29 0.84 0.0
2 0 16 311.15 8.89 19.56 0.0
3 0 16 22.17 1.37 4.18 0.0
4 0 16 2208.50 78.20 46.05 180.0
5 0 16 1918.64 57.83 41.87 0.0
6 0 16 3919.19 130.42 58.03 0.0
7 0 16 4.81 1.59 2.27 180.0
8 0 16 54.88 5.39 7.56 180.0
9 0 16 0.00 3.59 0.01 180.0
10 0 16 71.91 8.42 8.45 180.0
1 1 16 931.46 19.76 29.18 0.0
2 1 16 952.90 18.10 32.33 180.0
3 1 16 1357.89 26.97 36.52 0.0
4 1 16 1394.91 29.14 36.68 0.0
5 1 16 100.80 3.12 9.83 0.0
6 1 16 20.28 1.43 4.72 0.0
7 1 16 187.94 6.02 14.08 180.0
8 1 16 348.77 17.45 19.37 180.0
9 1 16 42.46 4.10 7.10 0.0
10 1 16 0.00 4.08 0.61 0.0
0 2 16 254.94 8.41 16.96 180.0
1 2 16 0.00 0.93 0.36 0.0
2 2 16 859.75 19.44 29.60 0.0
3 2 16 799.52 16.61 27.85 180.0
4 2 16 0.37 1.37 0.86 180.0
5 2 16 580.19 13.38 23.75 180.0
6 2 16 366.57 9.08 19.29 180.0
7 2 16 131.11 5.10 11.85 180.0
8 2 16 104.71 5.97 10.05 180.0
9 2 16 0.13 3.76 0.22 0.0
10 2 16 34.89 3.97 6.14 0.0
1 3 16 2420.86 43.93 47.12 180.0
2 3 16 353.65 8.65 19.33 180.0
3 3 16 693.46 13.96 26.02 180.0
4 3 16 328.77 8.52 18.42 180.0
5 3 16 1.49 0.93 0.32 180.0
6 3 16 204.43 6.67 13.54 180.0
7 3 16 43.32 3.00 6.65 180.0
8 3 16 17.74 2.42 4.15 0.0
9 3 16 43.92 5.57 7.11 0.0
0 4 16 491.16 17.53 22.59 180.0
1 4 16 375.94 8.60 19.15 0.0
2 4 16 1207.92 26.34 34.63 180.0
3 4 16 1137.28 28.47 32.69 0.0
4 4 16 776.27 20.00 27.44 0.0
5 4 16 44.36 2.51 6.93 0.0
6 4 16 45.90 2.50 7.27 180.0
7 4 16 318.91 14.05 17.49 0.0
8 4 16 274.29 15.45 16.37 0.0
9 4 16 44.98 5.73 6.47 0.0
1 5 16 1950.08 48.86 43.06 0.0
2 5 16 1830.37 51.20 40.84 0.0
3 5 16 14.54 1.58 3.93 0.0
4 5 16 12.17 1.87 3.22 0.0
5 5 16 43.04 3.20 6.72 0.0
6 5 16 24.41 2.36 5.26 0.0
7 5 16 62.28 5.65 7.09 0.0
8 5 16 36.39 6.90 6.76 0.0
0 6 16 3806.27 108.87 56.49 0.0
1 6 16 640.90 15.44 24.48 180.0
2 6 16 217.38 5.54 14.73 180.0
3 6 16 93.30 4.41 10.38 180.0
4 6 16 53.36 4.01 6.58 180.0
5 6 16 47.58 5.58 6.94 180.0
6 6 16 52.88 5.27 6.67 180.0
7 6 16 21.01 3.68 4.92 180.0
1 7 16 402.79 14.63 20.51 180.0
2 7 16 569.25 29.82 23.28 180.0
3 7 16 0.93 2.68 1.85 180.0
4 7 16 0.53 2.45 0.81 180.0
5 7 16 38.51 4.58 5.68 180.0
6 7 16 45.34 9.26 6.26 0.0
0 8 16 335.81 23.44 17.87 180.0
1 8 16 2.67 2.64 1.21 0.0
2 8 16 19.44 3.84 4.80 0.0
3 8 16 43.76 19.34 8.28 0.0
4 8 16 72.72 8.23 9.34 0.0
1 9 16 56.91 6.65 7.52 0.0
1 1 17 253.15 6.16 16.81 180.0
2 1 17 0.53 0.68 0.67 180.0
3 1 17 13.94 1.19 4.05 0.0
4 1 17 174.26 4.50 13.06 0.0
5 1 17 29.04 1.46 5.88 0.0
6 1 17 30.64 1.60 5.40 0.0
7 1 17 20.96 1.63 4.78 0.0
8 1 17 0.00 1.52 0.68 180.0
9 1 17 3.06 3.62 1.48 180.0
10 1 17 0.00 2.29 0.62 0.0
0 2 17 476.64 13.98 21.23 0.0
1 2 17 297.79 8.38 16.84 180.0
2 2 17 1.93 1.04 1.63 180.0
3 2 17 3077.51 81.52 53.16 0.0
4 2 17 457.96 10.49 21.48 0.0
5 2 17 365.78 8.95 18.80 180.0
6 2 17 317.45 9.10 17.89 180.0
7 2 17 124.44 5.92 11.03 0.0
8 2 17 3.41 2.10 0.14 0.0
9 2 17 119.21 8.19 11.12 180.0
1 3 17 536.10 10.29 23.71 0.0
2 3 17 5.01 1.36 2.70 0.0
3 3 17 225.34 6.30 14.63 180.0
4 3 17 268.80 6.70 16.16 180.0
5 3 17 119.19 3.67 10.80 180.0
6 3 17 30.45 2.20 5.23 180.0
7 3 17 64.96 4.53 8.03 180.0
8 3 17 6.53 3.60 3.71 0.0
9 3 17 0.00 2.55 1.36 0.0
0 4 17 152.17 8.12 12.55 0.0
1 4 17 1197.49 24.47 33.14 180.0
2 4 17 97.53 3.02 10.15 180.0
3 4 17 3.19 2.02 1.31 0.0
4 4 17 60.53 3.10 7.45 0.0
5 4 17 72.93 4.05 8.71 180.0
6 4 17 5.16 1.39 2.06 0.0
7 4 17 182.55 8.74 13.51 0.0
8 4 17 22.96 4.59 4.55 0.0
9 4 17 1.85 5.18 0.62 180.0
1 5 17 1.04 1.13 1.47 0.0
2 5 17 1.82 1.29 1.21 0.0
3 5 17 100.38 4.10 10.02 0.0
4 5 17 15.53 2.50 3.96 180.0
5 5 17 136.37 7.82 11.41 0.0
6 5 17 9.68 3.34 2.73 180.0
7 5 17 0.00 3.55 0.59 0.0
8 5 17 21.21 4.49 4.61 180.0
0 6 17 87.12 7.61 9.39 180.0
1 6 17 60.21 3.94 7.66 0.0
2 6 17 22.82 1.87 4.70 180.0
3 6 17 173.67 7.39 12.29 180.0
4 6 17 146.41 8.31 11.68 180.0
5 6 17 12.31 4.14 3.30 0.0
6 6 17 0.00 3.18 1.88 0.0
7 6 17 37.47 4.99 7.21 180.0
1 7 17 224.48 18.75 15.63 180.0
2 7 17 13.54 3.45 3.27 180.0
3 7 17 6.93 2.74 2.06 0.0
4 7 17 27.13 3.75 5.83 0.0
5 7 17 2.03 3.60 3.58 180.0
6 7 17 2.92 4.88 2.52 0.0
0 8 17 42.20 5.17 6.67 180.0
1 8 17 695.03 30.43 24.82 0.0
2 8 17 76.94 5.98 8.68 0.0
3 8 17 16.52 6.51 3.64 180.0
4 8 17 3.10 5.44 1.66 180.0
0 0 18 63.43 6.54 9.90 180.0
1 0 18 1897.38 46.72 42.69 180.0
2 0 18 542.02 15.30 23.39 180.0
3 0 18 1187.34 40.11 34.86 0.0
4 0 18 2179.16 64.04 44.35 180.0
5 0 18 494.97 17.36 21.72 180.0
6 0 18 307.12 11.41 17.04 0.0
7 0 18 37.69 5.12 7.87 180.0
8 0 18 45.31 6.98 6.59 180.0
9 0 18 522.01 45.99 21.28 180.0
1 1 18 93.45 2.51 9.70 180.0
2 1 18 298.88 7.31 16.98 180.0
3 1 18 36.99 1.46 6.34 180.0
4 1 18 1260.43 29.55 34.73 0.0
5 1 18 449.73 12.11 21.34 180.0
6 1 18 174.11 5.32 13.52 0.0
7 1 18 248.24 11.57 15.65 180.0
8 1 18 0.67 2.35 0.66 0.0
9 1 18 42.71 4.91 6.29 0.0
0 2 18 168.57 5.58 13.26 0.0
1 2 18 170.04 4.58 13.73 180.0
2 2 18 1200.89 32.04 34.33 0.0
3 2 18 6.41 1.29 2.50 180.0
4 2 18 480.67 10.96 21.46 0.0
5 2 18 205.66 6.74 14.66 180.0
6 2 18 7.67 1.07 3.56 180.0
7 2 18 193.41 14.52 15.44 0.0
8 2 18 0.00 1.98 0.92 180.0
9 2 18 25.74 3.76 4.99 0.0
1 3 18 191.64 4.78 14.13 180.0
2 3 18 287.09 7.40 17.14 180.0
3 3 18 0.75 1.12 0.22 180.0
4 3 18 202.10 6.00 14.96 180.0
5 3 18 158.90 5.31 12.88 0.0
6 3 18 334.27 10.89 18.33 180.0
7 3 18 119.26 7.21 11.53 0.0
8 3 18 8.40 4.24 2.55 0.0
9 3 18 86.03 6.97 8.13 0.0
0 4 18 1155.98 35.15 33.10 180.0
1 4 18 980.20 23.14 31.60 0.0
2 4 18 1051.25 29.32 31.86 180.0
3 4 18 0.31 1.04 0.56 0.0
4 4 18 12.78 1.87 3.94 0.0
5 4 18 550.45 18.10 22.73 0.0
6 4 18 76.35 7.02 7.84 180.0
7 4 18 14.10 2.92 3.99 180.0
8 4 18 20.14 3.03 4.68 0.0
1 5 18 150.69 5.69 12.53 0.0
2 5 18 1031.05 28.89 30.86 0.0
3 5 18 1.80 1.33 0.95 0.0
4 5 18 82.57 4.69 9.01 0.0
5 5 18 96.74 5.90 9.97 180.0
6 5 18 45.54 6.52 6.34 0.0
7 5 18 67.60 6.31 8.58 180.0
8 5 18 39.43 5.18 6.48 0.0
0 6 18 2907.60 106.34 48.83 0.0
1 6 18 161.62 6.72 12.19 0.0
2 6 18 88.12 4.76 8.61 0.0
3 6 18 594.09 26.99 23.96 180.0
4 6 18 3.27 2.92 2.28 180.0
5 6 18 60.44 7.87 7.55 0.0
6 6 18 17.72 5.16 3.98 0.0
7 6 18 59.26 8.63 7.15 180.0
1 7 18 0.00 1.90 0.02 0.0
2 7 18 632.39 31.30 22.92 180.0
3 7 18 24.98 3.99 5.56 0.0
4 7 18 51.13 5.09 6.60 180.0
5 7 18 48.32 6.82 7.75 0.0
0 8 18 1069.02 75.29 28.83 180.0
1 8 18 0.00 2.23 0.87 0.0
2 8 18 36.64 4.09 5.17 180.0
3 8 18 9.66 5.39 3.81 0.0
1 1 19 3.47 0.79 1.29 180.0
2 1 19 239.78 8.44 15.11 180.0
3 1 19 153.48 3.81 12.96 0.0
4 1 19 717.01 16.39 26.43 0.0
5 1 19 174.87 6.43 13.27 180.0
6 1 19 36.46 2.00 6.61 0.0
7 1 19 9.23 1.79 3.69 0.0
8 1 19 8.22 4.50 3.16 180.0
9 1 19 0.00 2.49 0.11 180.0
0 2 19 85.39 4.31 10.27 0.0
1 2 19 178.43 5.04 13.81 0.0
2 2 19 66.85 3.49 8.91 0.0
3 2 19 181.22 4.77 13.26 180.0
4 2 19 1941.30 40.69 42.16 0.0
5 2 19 6.85 1.40 3.33 180.0
6 2 19 1215.34 39.43 34.47 180.0
7 2 19 34.34 5.09 5.95 0.0
8 2 19 3.05 3.36 2.07 0.0
9 2 19 16.22 3.24 3.93 0.0
1 3 19 2.98 1.32 1.21 0.0
2 3 19 553.42 13.99 23.23 0.0
3 3 19 150.53 5.63 13.06 180.0
4 3 19 1266.77 31.50 35.08 180.0
5 3 19 156.54 12.48 13.13 0.0
6 3 19 171.85 8.18 13.96 180.0
7 3 19 5.53 3.72 3.15 0.0
8 3 19 211.61 13.90 13.82 0.0
0 4 19 530.65 21.00 23.69 0.0
1 4 19 0.00 1.08 0.24 180.0
2 4 19 826.06 20.15 28.47 180.0
3 4 19 34.00 2.41 5.80 180.0
4 4 19 81.48 3.20 9.52 180.0
5 4 19 150.80 7.53 12.85 0.0
6 4 19 144.78 8.40 11.76 0.0
7 4 19 290.07 17.67 15.42 180.0
8 4 19 31.01 6.08 6.09 0.0
1 5 19 28.12 2.17 4.96 180.0
2 5 19 38.96 3.30 7.03 180.0
3 5 19 0.89 1.40 0.11 180.0
4 5 19 9.34 2.74 4.15 0.0
5 5 19 2.10 2.85 1.36 0.0
6 5 19 48.87 4.66 6.96 0.0
7 5 19 53.79 6.85 7.81 180.0
0 6 19 58.73 11.75 6.91 180.0
1 6 19 25.24 2.95 5.44 0.0
2 6 19 78.83 4.90 8.74 0.0
3 6 19 27.46 3.61 5.18 0.0
4 6 19 40.29 4.24 5.19 180.0
5 6 19 13.16 4.03 2.52 0.0
6 6 19 13.86 5.25 4.93 0.0
1 7 19 53.94 3.67 7.18 0.0
2 7 19 44.98 4.47 5.97 180.0
3 7 19 5.29 2.93 1.93 0.0
4 7 19 28.98 4.79 5.16 0.0
5 7 19 0.00 6.72 2.17 180.0
0 8 19 579.09 48.25 23.55 180.0
1 8 19 34.33 3.55 6.37 180.0
2 8 19 42.95 6.05 6.12 0.0
0 0 20 994.25 53.15 30.14 180.0
1 0 20 92.41 5.75 8.21 180.0
2 0 20 103.94 3.95 9.22 180.0
3 0 20 34.86 3.43 5.72 180.0
4 0 20 1592.76 60.55 38.85 0.0
5 0 20 38.32 2.70 6.62 180.0
6 0 20 2.01 1.76 1.68 0.0
7 0 20 0.00 4.27 3.54 180.0
8 0 20 215.10 22.34 14.75 0.0
9 0 20 58.10 8.75 7.33 180.0
1 1 20 49.85 1.68 6.61 180.0
2 1 20 1008.16 20.67 31.04 0.0
3 1 20 226.30 5.68 14.94 180.0
4 1 20 49.01 1.97 7.24 0.0
5 1 20 0.44 1.17 1.29 0.0
6 1 20 80.26 3.75 9.03 180.0
7 1 20 149.85 18.57 13.19 180.0
8 1 20 18.32 2.64 3.99 0.0
9 1 20 0.56 2.73 1.18 0.0
0 2 20 287.81 10.22 16.84 0.0
1 2 20 24.82 1.66 5.15 180.0
2 2 20 115.49 4.47 11.22 180.0
3 2 20 52.05 3.16 8.05 180.0
4 2 20 235.56 7.23 15.73 180.0
5 2 20 0.15 1.37 1.35 0.0
6 2 20 174.23 9.35 14.63 180.0
7 2 20 0.60 2.06 1.25 0.0
8 2 20 38.29 8.00 6.20 180.0
9 2 20 56.07 9.44 6.40 0.0
1 3 20 167.90 4.91 13.70 180.0
2 3 20 2.00 1.11 1.51 180.0
3 3 20 10.61 1.85 3.35 180.0
4 3 20 5.32 1.31 2.91 0.0
5 3 20 528.56 16.41 22.88 0.0
6 3 20 0.00 2.34 0.17 180.0
7 3 20 0.00 2.94 1.05 180.0
8 3 20 69.17 12.39 8.58 0.0
0 4 20 328.77 14.81 18.64 0.0
1 4 20 294.85 7.97 17.13 0.0
2 4 20 227.51 7.83 15.50 0.0
3 4 20 357.96 12.21 19.32 0.0
4 4 20 1.62 1.49 1.43 180.0
5 4 20 76.05 5.88 9.34 0.0
6 4 20 253.18 13.48 15.37 0.0
7 4 20 49.35 5.26 6.74 180.0
8 4 20 51.78 5.55 6.67 0.0
1 5 20 311.86 9.72 17.31 0.0
2 5 20 234.05 9.09 15.39 180.0
3 5 20 2.07 2.03 1.33 180.0
4 5 20 2.97 3.55 0.78 180.0
5 5 20 374.06 21.91 18.53 180.0
6 5 20 24.52 3.53 5.19 0.0
7 5 20 155.54 15.40 11.17 180.0
0 6 20 729.48 38.94 25.99 180.0
1 6 20 48.99 4.74 6.81 180.0
2 6 20 0.11 1.82 2.05 0.0
3 6 20 197.37 12.02 12.98 180.0
4 6 20 11.32 3.10 2.69 180.0
5 6 20 88.71 8.41 8.90 180.0
6 6 20 2.98 4.54 1.96 180.0
1 7 20 1.70 2.77 1.78 180.0
2 7 20 17.37 3.01 5.22 0.0
3 7 20 7.93 3.60 2.82 0.0
4 7 20 13.93 4.44 3.41 180.0
0 8 20 5.97 8.93 1.47 180.0
1 8 20 52.62 6.26 7.36 180.0
1 1 21 17.71 0.82 4.53 0.0
2 1 21 16.88 1.67 4.25 180.0
3 1 21 83.98 3.28 9.42 0.0
4 1 21 229.54 6.03 15.24 0.0
5 1 21 2.59 1.14 1.79 0.0
6 1 21 52.92 3.92 7.27 180.0
7 1 21 75.17 4.46 9.48 180.0
8 1 21 7.04 3.75 3.43 0.0
0 2 21 0.60 1.75 0.41 0.0
1 2 21 18.57 1.28 3.76 0.0
2 2 21 77.19 3.46 9.35 0.0
3 2 21 17.99 2.18 4.21 180.0
4 2 21 6.32 1.89 2.20 180.0
5 2 21 357.78 12.74 19.98 180.0
6 2 21 43.87 6.31 6.66 180.0
7 2 21 0.00 2.75 1.99 0.0
8 2 21 0.00 5.40 1.65 180.0
1 3 21 1.45 1.42 0.05 0.0
2 3 21 3.79 1.81 1.82 0.0
3 3 21 215.70 7.72 15.23 180.0
4 3 21 178.40 6.31 13.11 180.0
5 3 21 41.99 3.36 6.15 0.0
6 3 21 19.32 5.04 4.53 0.0
7 3 21 51.07 5.91 7.88 0.0
8 3 21 12.31 4.60 3.91 0.0
0 4 21 0.00 3.68 0.18 180.0
1 4 21 71.98 5.29 8.48 180.0
2 4 21 11.28 1.67 3.18 0.0
3 4 21 18.66 2.34 4.28 0.0
4 4 21 7.65 2.26 2.15 180.0
5 4 21 7.41 2.33 3.60 0.0
6 4 21 196.27 13.92 13.11 0.0
7 4 21 44.12 6.19 6.83 180.0
1 5 21 85.56 4.71 8.73 180.0
2 5 21 1.94 1.33 1.05 0.0
3 5 21 9.07 3.28 2.88 180.0
4 5 21 11.80 3.62 4.10 180.0
5 5 21 105.42 7.12 9.05 180.0
6 5 21 15.49 4.66 2.56 0.0
0 6 21 60.99 5.15 7.73 180.0
1 6 21 0.00 4.56 0.62 0.0
2 6 21 7.48 2.94 2.78 180.0
3 6 21 16.30 3.30 3.91 0.0
4 6 21 45.79 5.77 5.68 180.0
5 6 21 101.77 9.45 9.50 0.0
1 7 21 57.45 5.61 7.00 0.0
2 7 21 0.00 2.63 0.34 180.0
3 7 21 150.58 14.27 10.62 0.0
0 0 22 2872.58 86.27 53.79 180.0
1 0 22 292.41 10.75 18.42 0.0
2 0 22 7.65 1.45 1.57 180.0
3 0 22 1025.36 42.40 33.21 0.0
4 0 22 44.81 4.25 7.29 180.0
5 0 22 12.20 2.89 3.46 180.0
6 0 22 26.39 3.01 5.45 180.0
7 0 22 25.84 4.06 4.83 0.0
8 0 22 1.60 3.29 1.39 0.0
1 1 22 1313.85 29.01 37.65 0.0
2 1 22 468.97 12.00 23.46 0.0
3 1 22 55.23 3.79 6.79 180.0
4 1 22 1.63 1.18 0.74 180.0
5 1 22 1.91 1.05 0.88 0.0
6 1 22 66.55 5.81 8.27 0.0
7 1 22 0.00 1.76 1.36 180.0
8 1 22 208.66 13.13 13.57 0.0
0 2 22 165.25 10.02 13.36 0.0
1 2 22 436.44 10.39 20.79 180.0
2 2 22 76.07 3.61 8.79 0.0
3 2 22 285.98 8.82 17.69 180.0
4 2 22 11.81 2.20 4.15 180.0
5 2 22 17.62 2.25 4.30 180.0
6 2 22 89.15 6.34 9.14 0.0
7 2 22 28.54 4.07 4.77 180.0
8 2 22 39.76 7.54 5.54 180.0
1 3 22 426.85 13.30 20.46 180.0
2 3 22 30.56 2.84 5.19 0.0
3 3 22 48.00 2.75 8.06 180.0
4 3 22 4.04 2.43 2.88 180.0
5 3 22 0.42 1.93 0.52 180.0
6 3 22 11.15 3.31 3.56 0.0
7 3 22 8.86 3.07 2.26 180.0
0 4 22 381.37 17.56 19.12 0.0
1 4 22 48.44 3.30 6.53 0.0
2 4 22 34.71 2.22 6.00 180.0
3 4 22 7.15 1.76 2.73 0.0
4 4 22 0.00 3.25 0.56 180.0
5 4 22 141.86 14.58 11.14 0.0
6 4 22 0.00 5.15 1.32 0.0
7 4 22 2.29 4.85 2.27 0.0
1 5 22 29.69 2.78 5.31 0.0
2 5 22 130.71 5.59 11.67 180.0
3 5 22 328.89 16.45 16.64 0.0
4 5 22 3.57 4.39 3.45 0.0
5 5 22 0.90 3.86 0.28 0.0
6 5 22 13.87 4.03 3.51 0.0
0 6 22 0.00 3.70 0.44 180.0
1 6 22 84.33 5.27 8.72 0.0
2 6 22 0.22 4.28 1.01 180.0
3 6 22 21.85 3.43 4.50 180.0
4 6 22 253.64 16.51 14.86 0.0
5 6 22 91.91 11.98 9.11 180.0
1 7 22 19.36 3.35 4.91 180.0
2 7 22 8.25 2.99 2.91 0.0
3 7 22 124.87 11.93 11.22 180.0
1 1 23 80.83 3.42 9.61 0.0
2 1 23 11.51 1.71 3.44 180.0
3 1 23 26.62 2.96 5.07 0.0
4 1 23 65.49 4.19 8.91 180.0
5 1 23 0.00 1.43 0.99 180.0
6 1 23 23.63 2.70 5.08 180.0
7 1 23 2.84 2.76 1.66 180.0
8 1 23 41.96 5.26 7.16 0.0
0 2 23 77.84 4.47 8.82 0.0
1 2 23 35.82 1.92 7.17 180.0
2 2 23 678.01 23.56 26.21 180.0
3 2 23 37.56 2.86 6.73 180.0
4 2 23 84.29 4.40 9.70 0.0
5 2 23 109.05 6.50 10.83 180.0
6 2 23 28.67 3.15 6.06 0.0
7 2 23 12.86 3.93 2.62 0.0
1 3 23 141.24 6.44 12.06 180.0
2 3 23 18.66 1.90 4.22 0.0
3 3 23 7.06 1.64 2.12 180.0
4 3 23 156.81 7.45 13.22 0.0
5 3 23 0.00 2.01 0.43 0.0
6 3 23 78.44 9.03 7.96 0.0
7 3 23 0.86 2.88 0.31 0.0
0 4 23 82.92 7.42 9.25 0.0
1 4 23 14.34 2.22 3.35 0.0
2 4 23 5.10 1.22 2.16 180.0
3 4 23 14.31 2.19 4.52 0.0
4 4 23 62.38 3.58 8.31 0.0
5 4 23 65.01 5.47 6.83 180.0
6 4 23 273.08 17.43 16.37 180.0
1 5 23 0.00 2.60 0.42 0.0
2 5 23 10.10 2.12 3.46 0.0
3 5 23 61.50 4.84 7.77 180.0
4 5 23 19.63 3.35 4.35 180.0
5 5 23 0.00 9.73 1.34 0.0
0 6 23 5.49 3.29 2.04 0.0
1 6 23 0.00 2.78 1.10 180.0
2 6 23 52.78 5.26 7.55 0.0
3 6 23 19.53 3.54 3.88 0.0
4 6 23 23.09 6.19 4.36 180.0
1 7 23 5.92 3.36 2.60 0.0
0 0 24 15.29 1.90 4.20 180.0
1 0 24 2.01 1.42 0.18 180.0
2 0 24 346.54 14.48 18.85 180.0
3 0 24 606.96 31.54 26.40 0.0
4 0 24 47.61 4.78 5.63 180.0
5 0 24 56.41 7.55 7.76 180.0
6 0 24 54.87 5.59 7.30 180.0
7 0 24 352.47 32.06 17.93 0.0
1 1 24 141.23 5.20 12.67 0.0
2 1 24 0.85 1.33 1.56 0.0
3 1 24 130.19 6.13 11.18 180.0
4 1 24 56.36 5.63 7.63 0.0
5 1 24 1.09 1.86 0.06 0.0
6 1 24 164.85 11.50 12.19 0.0
7 1 24 119.08 8.11 10.48 180.0
0 2 24 6.94 2.66 3.97 0.0
1 2 24 137.41 5.45 11.44 180.0
2 2 24 13.29 2.77 4.71 0.0
3 2 24 1.66 1.34 2.04 180.0
4 2 24 180.38 8.80 12.67 0.0
5 2 24 15.77 3.25 4.24 180.0
6 2 24 2.92 2.53 0.89 0.0
7 2 24 0.00 2.70 1.07 0.0
1 3 24 29.27 3.42 5.55 0.0
2 3 24 58.09 2.97 6.84 0.0
3 3 24 8.07 2.04 3.35 0.0
4 3 24 11.33 2.24 3.41 180.0
5 3 24 158.55 8.96 12.13 0.0
6 3 24 100.17 8.91 9.58 180.0
0 4 24 15.86 3.02 2.88 0.0
1 4 24 48.34 3.48 6.87 0.0
2 4 24 0.00 2.81 0.79 180.0
3 4 24 77.16 5.13 8.79 180.0
4 4 24 132.25 7.58 11.48 180.0
5 4 24 42.84 4.46 6.11 0.0
6 4 24 3.00 2.82 1.04 0.0
1 5 24 49.60 4.47 7.04 180.0
2 5 24 31.84 5.26 5.38 180.0
3 5 24 2.91 2.75 0.84 180.0
4 5 24 47.59 6.78 6.14 0.0
5 5 24 119.51 10.35 9.86 180.0
0 6 24 0.00 3.28 0.39 0.0
1 6 24 64.61 6.89 8.47 0.0
2 6 24 112.10 7.08 10.56 0.0
3 6 24 114.44 8.06 9.38 180.0
1 1 25 7.48 1.52 2.84 180.0
2 1 25 0.68 1.25 0.19 0.0
3 1 25 1.00 1.48 1.93 180.0
4 1 25 0.27 1.60 0.80 180.0
5 1 25 83.75 5.65 9.37 0.0
6 1 25 234.29 13.70 15.10 180.0
7 1 25 0.00 7.18 1.63 180.0
0 2 25 69.08 4.98 8.64 0.0
1 2 25 114.78 6.80 10.83 0.0
2 2 25 235.41 8.61 15.26 180.0
3 2 25 4.25 2.42 1.95 0.0
4 2 25 43.52 4.01 6.38 180.0
5 2 25 59.66 5.15 8.43 0.0
6 2 25 15.41 4.41 2.77 180.0
1 3 25 53.30 3.46 6.87 0.0
2 3 25 15.03 1.41 4.59 180.0
3 3 25 23.27 2.52 4.98 0.0
4 3 25 7.86 2.66 3.39 0.0
5 3 25 197.27 10.85 13.10 180.0
6 3 25 135.62 12.69 12.41 0.0
0 4 25 0.00 3.07 2.04 180.0
1 4 25 32.28 3.91 5.87 0.0
2 4 25 8.54 2.91 2.37 180.0
3 4 25 197.28 11.11 13.95 180.0
4 4 25 20.04 4.13 5.35 0.0
5 4 25 2.92 2.91 2.72 180.0
1 5 25 16.95 4.08 4.42 180.0
2 5 25 2.75 4.91 1.70 0.0
3 5 25 55.56 6.82 6.69 180.0
4 5 25 5.51 3.79 2.16 0.0
0 6 25 51.62 7.71 6.80 180.0
1 6 25 44.12 5.52 7.16 180.0
2 6 25 151.73 11.05 12.14 0.0
0 0 26 1099.70 71.57 33.44 0.0
1 0 26 0.00 1.53 0.04 0.0
2 0 26 11.31 1.97 3.13 180.0
3 0 26 31.42 3.59 6.40 0.0
4 0 26 212.37 12.95 13.07 180.0
5 0 26 69.11 7.98 7.16 180.0
6 0 26 168.68 16.21 12.57 180.0
1 1 26 23.13 2.02 4.81 0.0
2 1 26 331.78 12.16 17.73 180.0
3 1 26 4.68 2.03 2.48 180.0
4 1 26 61.14 5.25 8.01 180.0
5 1 26 30.57 5.06 4.92 0.0
6 1 26 412.38 27.02 18.92 0.0
0 2 26 102.40 9.73 10.55 180.0
1 2 26 10.29 2.35 2.37 0.0
2 2 26 0.98 1.80 1.99 180.0
3 2 26 31.04 3.03 4.16 0.0
4 2 26 183.84 10.30 12.81 0.0
5 2 26 28.55 4.49 4.43 0.0
6 2 26 4.02 3.94 2.98 0.0
1 3 26 157.95 7.64 11.85 0.0
2 3 26 16.47 1.71 4.09 0.0
3 3 26 1.60 2.69 2.44 180.0
4 3 26 69.07 6.06 8.07 180.0
5 3 26 19.88 3.51 3.91 0.0
0 4 26 231.99 15.91 15.11 180.0
1 4 26 35.10 3.08 4.98 180.0
2 4 26 0.90 2.85 1.59 0.0
3 4 26 142.69 10.09 12.07 180.0
4 4 26 8.11 2.86 2.86 180.0
1 5 26 82.70 5.96 9.37 180.0
2 5 26 102.75 7.35 10.63 0.0
3 5 26 0.00 4.39 2.51 0.0
1 1 27 0.00 2.28 0.24 0.0
2 1 27 21.38 2.00 4.54 180.0
3 1 27 99.17 5.83 9.51 180.0
4 1 27 7.75 2.53 2.27 180.0
5 1 27 32.77 3.89 6.08 0.0
0 2 27 56.58 5.60 7.88 180.0
1 2 27 9.78 2.91 3.45 0.0
2 2 27 57.00 3.92 6.55 180.0
3 2 27 14.10 2.59 3.39 180.0
4 2 27 31.02 3.57 5.14 0.0
5 2 27 241.25 17.01 14.87 0.0
1 3 27 0.25 1.60 0.72 180.0
2 3 27 111.19 6.41 9.93 0.0
3 3 27 94.43 6.92 9.72 0.0
4 3 27 10.62 2.76 3.63 180.0
5 3 27 23.97 4.54 5.74 180.0
0 4 27 132.97 13.84 10.71 0.0
1 4 27 39.85 4.18 5.56 0.0
2 4 27 39.02 4.42 5.55 180.0
3 4 27 19.78 3.86 4.47 180.0
1 5 27 0.00 2.78 0.87 0.0
2 5 27 48.51 10.53 6.54 180.0
0 0 28 11.01 2.72 3.40 0.0
1 0 28 31.28 2.86 6.08 180.0
2 0 28 7.89 2.29 2.75 180.0
3 0 28 94.43 11.73 9.20 180.0
4 0 28 404.77 29.80 16.83 0.0
5 0 28 55.56 8.07 7.43 180.0
1 1 28 185.44 7.33 12.05 180.0
2 1 28 86.50 5.02 8.32 0.0
3 1 28 19.23 3.61 3.31 180.0
4 1 28 139.40 8.24 10.78 180.0
5 1 28 0.67 4.87 1.94 0.0
0 2 28 145.35 10.07 10.29 0.0
1 2 28 32.81 3.22 5.36 0.0
2 2 28 30.84 2.67 5.13 180.0
3 2 28 77.46 4.62 8.95 0.0
4 2 28 0.00 2.54 0.33 180.0
1 3 28 190.53 9.47 11.81 0.0
2 3 28 0.00 2.64 0.47 180.0
3 3 28 23.60 2.80 5.13 0.0
4 3 28 10.01 3.80 2.63 0.0
0 4 28 35.72 7.24 6.37 180.0
1 4 28 15.12 5.68 4.13 180.0
2 4 28 30.68 6.06 4.83 0.0
1 1 29 0.00 2.13 0.74 0.0
2 1 29 21.74 2.40 4.61 0.0
3 1 29 112.13 6.66 10.23 180.0
4 1 29 0.00 2.63 0.77 0.0
0 2 29 22.42 6.21 5.12 0.0
1 2 29 0.00 2.03 0.88 180.0
2 2 29 19.97 2.74 4.66 0.0
3 2 29 69.04 4.44 7.56 180.0
1 3 29 10.91 3.17 3.40 180.0
2 3 29 70.25 7.11 8.39 180.0
0 0 30 66.62 7.18 7.50 0.0
1 0 30 0.00 4.38 0.96 180.0
2 0 30 112.09 9.65 9.00 0.0
3 0 30 99.44 8.98 9.81 180.0
1 1 30 16.31 3.12 5.25 180.0
2 1 30 2.85 2.35 1.90 0.0
3 1 30 14.82 3.49 4.03 0.0
0 2 30 0.00 5.30 0.76 0.0
1 2 30 30.29 4.13 5.44 0.0
2 2 30 23.94 3.88 4.47 180.0
 
